# Supplementary material for: Comparative mapping in the Poaceae family reveals translocations in the complex polyploid genome of sugarcane
Source: BMC Plant Biol. 2014 Jul 26;14:190. doi: 10.1186/s12870-014-0190-x (PMC4222257; doi:10.1186/s12870-014-0190-x)
Supplement: Additional file 2 — A full results table of the DArT sequence comparison against the genomes of S. bicolour , Z. mays and O. sativa. [file s12870-014-0190-x-S2.xlsx]

## Sheet: Sheet1
DArT_ID	Sb_hit	ESTs_Saccharum	ESTs_Sorghum_bicolor	ESTs_Oryza_sativa	ESTs_Zea_mays	Sbicolor_genome	Syntenic?	Osativa_genome	Syntenic?	Zmays_genome	Syntenic?
174015	none	gi|35949870|gb|CA260189.1|CA260189	none	none	none	no_hit	0	no_hit	0	no_hit	0
174367	other	none	none	none	none	chromosome_4	1	no_hit	0	5	1
175132	other	none	none	none	none	chromosome_1	1	no_hit	0	no_hit	0
175706	gene	none	none	none	none	chromosome_4	1	no_hit	0	5	1
189461	gene	none	none	none	none	chromosome_5	1	no_hit	0	no_hit	0
189526	gene	none	none	none	none	chromosome_5	1	no_hit	0	no_hit	0
189613	other	none	none	none	none	chromosome_7	1	no_hit	0	4	1
250877	none	none	none	none	none	no_hit	0	no_hit	0	no_hit	0
253763	gene	gi|34925046|gb|CA072847.1|CA072847	none	none	DV621100	chromosome_4	1	no_hit	0	4	1
253777	gene	none	gi|34442235|gb|CF429534.1|CF429534	none	none	chromosome_2	1	no_hit	0	2	1
254697	none	none	none	none	none	no_hit	0	no_hit	0	no_hit	0
367326	other	none	none	none	none	chromosome_3	1	no_hit	0	no_hit	0
370179	gene	gi|34961330|gb|CA108023.1|CA108023	none	none	EE291412	chromosome_3	1	no_hit	0	3	1
382583	other	none	none	none	none	chromosome_10	1	no_hit	0	6	1
382677	gene	gi|35042044|gb|CA144738.1|CA144738	gi|160712780|gb|EH408929.1|EH408929	gi|218482847|gb|FG953463.1|FG953463	BM501414	chromosome_10	1	no_hit	0	9	1
383820	none	none	none	none	none	no_hit	0	no_hit	0	no_hit	0
385873	gene	gi|35238187|gb|CA202679.1|CA202679	none	none	DV621286	chromosome_4	1	no_hit	0	4	1
386104	gene	gi|35336211|gb|CA251456.1|CA251456	gi|30951830|gb|CD213588.1|CD213588	gi|29667977|gb|CB664252.1|CB664252	FM192926	chromosome_3	1	Chr1	1	8	1
418656	none	none	none	none	none	no_hit	0	no_hit	0	no_hit	0
419124	gene	gi|35051566|gb|CA149478.1|CA149478	gi|34446905|gb|CF434204.1|CF434204	gi|88389041|gb|CI595275.1|CI595275	DR963512	chromosome_4	1	no_hit	0	5	1
419385	other	none	none	none	none	chromosome_1	1	no_hit	0	1	1
420214	none	none	none	none	none	no_hit	0	no_hit	0	no_hit	0
424627	other	none	none	none	none	chromosome_7	1	no_hit	0	no_hit	0
424777	other	none	none	none	none	chromosome_2	1	no_hit	0	7	1
426149	gene	none	gi|37710275|gb|CF761050.1|CF761050	none	EB167401	chromosome_2	1	Chr9	1	7	1
426264	gene	none	none	none	none	chromosome_1	1	no_hit	0	no_hit	0
428612	gene	none	none	none	none	chromosome_4	1	no_hit	0	4	1
429773	gene	gi|35265709|gb|CA216423.1|CA216423	gi|14365964|gb|BG947775.1|BG947775	gi|33381586|gb|CF196929.1|CF196929	CD058653	chromosome_6	1	Chr7	0	7	0
435095	other	none	none	none	DN221203	chromosome_1	1	Chr12	0	1	1
435984	gene	gi|35238187|gb|CA202679.1|CA202679	none	none	DV621286	chromosome_4	1	no_hit	0	4	1
128674_PUR_f+r	gene	none	none	none	none	chromosome_9	1	no_hit	0	6	1
128704_PUR_f+r	none	gi|35061411|gb|CA154384.1|CA154384	none	none	none	no_hit	0	no_hit	0	no_hit	0
128708_PUR_f+r	other	gi|35111945|gb|CA179303.1|CA179303	none	none	none	chromosome_4	1	no_hit	0	no_hit	0
128776_PUR_f+r	gene	gi|34952590|gb|CA099283.1|CA099283	gi|95004656|gb|EB725022.1|EB725022	none	none	chromosome_2	1	no_hit	0	no_hit	0
128816_PUR_f+r	other	none	none	none	DV028923	chromosome_10	1	no_hit	0	no_hit	0
128824_PUR_f+r	gene	none	none	none	none	chromosome_2	1	no_hit	0	2	1
128847_PUR_f+r	none	none	none	none	none	no_hit	0	no_hit	0	no_hit	0
128862_PUR_f+r	other	none	none	none	none	chromosome_4	1	no_hit	0	no_hit	0
128918_PUR_f+r	none	none	none	none	none	no_hit	0	no_hit	0	no_hit	0
128934_PUR_f+r	gene	gi|35310674|gb|CA238769.1|CA238769	gi|45985685|gb|CN146034.1|CN146034	none	none	chromosome_1	1	Chr3	1	1	1
128946_PUR_f+r	match	gi|34956581|gb|CA103274.1|CA103274	none	none	none	chromosome_2	1	no_hit	0	no_hit	0
128964_PUR_f+r	gene	gi|35966440|gb|CA266765.1|CA266765	gi|14366654|gb|BG948465.1|BG948465	gi|27554388|gb|CA998288.1|CA998288	CO440419	chromosome_9	1	no_hit	0	6	1
128970_PUR_f+r	none	none	none	none	none	no_hit	0	no_hit	0	no_hit	0
128997_PUR_f+r	other	none	none	none	none	chromosome_1	1	no_hit	0	1	1
130614_PUR_f+r	other	none	none	none	none	chromosome_1	1	no_hit	0	no_hit	0
130642_PUR_f+r	gene	none	gi|57814380|gb|CX615593.1|CX615593	none	none	chromosome_5	1	no_hit	0	no_hit	0
130698_PUR_r	none	none	none	none	none	no_hit	0	no_hit	0	no_hit	0
130712_PUR_f+r	match	none	none	none	none	chromosome_8	1	no_hit	0	no_hit	0
130719_PUR_f+r	other	none	none	none	none	chromosome_9	1	no_hit	0	no_hit	0
130722_PUR_f+r	other	none	none	none	none	chromosome_5	1	no_hit	0	no_hit	0
130757_PUR_f+r	other	none	none	none	none	chromosome_8	1	no_hit	0	no_hit	0
130768_PUR_f+r	none	none	none	none	none	no_hit	0	no_hit	0	no_hit	0
130858_PUR_f+r	gene	none	none	none	none	chromosome_6	1	no_hit	0	2	1
130884_PUR_f+r	gene	gi|34935240|gb|CA082239.1|CA082239	gi|45953101|gb|CN127234.1|CN127234	gi|29681627|gb|CB677902.1|CB677902	DV521880	chromosome_4	1	Chr2	1	5	1
131338_PUR_f+r	other	none	none	none	none	chromosome_8	1	no_hit	0	no_hit	0
131404_PUR_f+r	gene	gi|35111400|gb|CA179031.1|CA179031	gi|11064908|gb|BF177042.1|BF177042	gi|5003482|gb|AU068631.1|AU068631	DY232290	chromosome_1	1	Chr3	1	9	1
131508_PUR_f	none	none	none	none	none	no_hit	0	no_hit	0	no_hit	0
131632_PUR_f	none	none	none	none	none	no_hit	0	no_hit	0	no_hit	0
165515_PUR_f+r	match	none	gi|30164773|gb|CB928502.1|CB928502	none	none	chromosome_5	1	no_hit	0	no_hit	0
165554_PUR_f+r	none	none	none	none	none	no_hit	0	no_hit	0	no_hit	0
165559_PUR_f+r	gene	none	none	none	none	chromosome_8	1	Chr12	1	no_hit	0
165586_PUR_f+r	none	none	none	none	none	no_hit	0	no_hit	0	no_hit	0
165645_PUR_f+r	other	none	none	none	none	chromosome_1	1	no_hit	0	1	1
165652_PUR_f+r	none	none	none	none	none	no_hit	0	no_hit	0	no_hit	0
165690_PUR_f+r	gene	gi|36025442|gb|CA285349.1|CA285349	gi|45984117|gb|CN145157.1|CN145157	gi|218783428|gb|GE329480.1|GE329480	BE345112	chromosome_6	1	no_hit	0	10	1
165783_PUR_f+r	none	none	none	none	none	no_hit	0	no_hit	0	no_hit	0
165801_PUR_f+r	none	none	none	none	none	no_hit	0	no_hit	0	no_hit	0
165899_PUR_f+r	none	none	none	none	none	no_hit	0	no_hit	0	no_hit	0
165916_PUR_f+r	other	gi|35940043|gb|CA255298.1|CA255298	none	none	none	chromosome_6	1	no_hit	0	no_hit	0
165940_PUR_f+r	other	gi|34950138|gb|CA096831.1|CA096831	none	none	none	chromosome_4	1	no_hit	0	no_hit	0
166003_PUR_f+r	other	none	none	none	none	chromosome_4	1	no_hit	0	no_hit	0
166006_PUR_f+r	none	none	none	none	none	no_hit	0	no_hit	0	no_hit	0
166016_PUR_f+r	none	none	none	none	none	no_hit	0	no_hit	0	4	0
166059_PUR_f+r	none	none	none	none	none	no_hit	0	no_hit	0	no_hit	0
166091_PUR_f+r	none	none	none	none	none	no_hit	0	no_hit	0	no_hit	0
166191_PUR_f+r	none	none	none	none	none	no_hit	0	no_hit	0	no_hit	0
166282_PUR_f+r	none	none	none	none	none	no_hit	0	no_hit	0	no_hit	0
166327_PUR_f+r	none	none	none	none	none	no_hit	0	no_hit	0	no_hit	0
166332_PUR_f+r	other	none	none	none	none	chromosome_8	1	no_hit	0	no_hit	0
166368_PUR_f+r	none	none	none	none	none	no_hit	0	no_hit	0	no_hit	0
166388_PUR_f+r	gene	gi|35019550|gb|CA133497.1|CA133497	none	gi|29623799|gb|CB628810.1|CB628810	none	chromosome_10	1	Chr6	1	6	1
166526_PUR_f+r	gene	none	none	none	none	chromosome_1	1	no_hit	0	1	1
166529_PUR_f+r	gene	gi|35012813|gb|CA130189.1|CA130189	none	none	CV985074	chromosome_2	1	no_hit	0	7	1
166568_PUR_f+r	none	none	none	none	none	no_hit	0	no_hit	0	no_hit	0
166616_PUR_f+r	other	none	none	none	none	chromosome_3	1	Chr1	1	3	1
166780_PUR_f+r	gene	gi|35330546|gb|CA248671.1|CA248671	none	gi|66924149|gb|CX110997.1|CX110997	DY540252	chromosome_10	1	no_hit	0	2	0
166800_PUR_f+r	gene	none	none	none	none	chromosome_1	1	no_hit	0	no_hit	0
166816_PUR_f+r	none	none	none	none	none	no_hit	0	no_hit	0	no_hit	0
166820_PUR_f+r	gene	none	none	none	none	chromosome_1	1	no_hit	0	6	0
166824_PUR_f+r	other	none	none	none	none	chromosome_3	1	no_hit	0	3	1
166830_PUR_f+r	gene	gi|35973648|gb|CA269226.1|CA269226	none	gi|88845876|gb|CI084606.1|CI084606	CF039698	chromosome_6	1	Chr9	0	2	1
166840_PUR_f+r	none	none	none	none	none	no_hit	0	no_hit	0	no_hit	0
166852_PUR_f+r	match	gi|34947115|gb|CA093808.1|CA093808	none	gi|66929279|gb|CX116127.1|CX116127	DV542265	chromosome_2	1	no_hit	0	no_hit	0
166880_PUR_f+r	other	none	none	none	none	chromosome_4	1	no_hit	0	5	1
166950_PUR_f+r	other	none	none	none	none	chromosome_3	1	no_hit	0	no_hit	0
166958_PUR_f+r	gene	none	none	none	none	chromosome_4	1	no_hit	0	5	1
167002_PUR_f+r	none	none	none	none	none	no_hit	0	no_hit	0	no_hit	0
167845_PUR_f+r	gene	gi|35310910|gb|CA238886.1|CA238886	gi|18061389|gb|BM323524.1|BM323524	gi|117227345|gb|CT846553.1|CT846553	DR809014	chromosome_10	1	Chr6	1	9	1
167878_PUR_f+r	gene	none	none	none	none	chromosome_6	1	no_hit	0	1	0
167998_PUR_f+r	gene	gi|35299082|gb|CA233007.1|CA233007	none	none	none	chromosome_6	1	Chr4	1	4	0
168102_PUR_f+r	none	none	none	none	none	no_hit	0	no_hit	0	no_hit	0
168188_PUR_f+r	none	gi|35253504|gb|CA210318.1|CA210318	gi|14514125|gb|BI075468.1|BI075468	gi|33799777|gb|CF325754.1|CF325754	FL466124	no_hit	0	no_hit	0	no_hit	0
173573_PUR_f+r	gene	gi|34935060|gb|CA082112.1|CA082112	gi|30969278|gb|CD225844.1|CD225844	none	none	chromosome_10	1	no_hit	0	6	1
173576_PUR_r	none	none	none	none	none	no_hit	0	no_hit	0	no_hit	0
173586_PUR_f+r	none	none	none	none	none	no_hit	0	no_hit	0	no_hit	0
173592_PUR_f+r	none	none	none	none	none	no_hit	0	no_hit	0	8	0
173599_PUR_f+r	gene;match	none	gi|13316893|gb|BG411340.1|BG411340	none	none	chromosome_1	1	Chr10	1	1	1
173611_PUR_f+r	gene	gi|35311581|gb|CA239213.1|CA239213	none	gi|29687884|gb|CB684159.1|CB684159	DV512354	chromosome_2	1	Chr7	1	7	1
173612_PUR_r	match	none	none	none	none	chromosome_8	1	no_hit	0	no_hit	0
173620_PUR_f+r	none	none	none	none	none	no_hit	0	no_hit	0	no_hit	0
173621_PUR_r	none	none	none	none	none	no_hit	0	no_hit	0	no_hit	0
173624_PUR_f+r	gene	gi|35105333|gb|CA176022.1|CA176022	gi|37706081|gb|CF756993.1|CF756993	none	BM338633	chromosome_10	1	no_hit	0	9	1
173627_PUR_f+r	none	gi|35138858|gb|CA192564.1|CA192564	none	none	none	no_hit	0	no_hit	0	no_hit	0
173629_PUR_f+r	gene	gi|35265388|gb|CA216261.1|CA216261	none	gi|88356846|gb|CI619332.1|CI619332	DR815785	chromosome_3	1	no_hit	0	3	1
173631_PUR_f+r	other	none	none	none	none	chromosome_7	1	no_hit	0	no_hit	0
173633_PUR_r	none	none	none	none	none	no_hit	0	no_hit	0	no_hit	0
173650_PUR_f+r	other	none	none	none	none	chromosome_7	1	no_hit	0	no_hit	0
173652_PUR_f+r	gene	none	none	none	none	chromosome_1	1	Chr3	1	9	1
173655_PUR_f+r	none	none	none	none	none	no_hit	0	no_hit	0	no_hit	0
173662_PUR_f+r	none	none	none	none	none	no_hit	0	no_hit	0	no_hit	0
173673_PUR_f+r	gene	gi|35204676|gb|CF573350.1|CF573350	gi|7553387|gb|AW679620.1|AW679620	gi|88553258|gb|CI483353.1|CI483353	FL432357	chromosome_4	1	Chr2	1	5	1
173676_PUR_f+r	none	none	none	none	none	no_hit	0	no_hit	0	no_hit	0
173688_PUR_f+r	none	none	none	none	none	no_hit	0	no_hit	0	no_hit	0
173690_PUR_f+r	gene	none	none	none	none	chromosome_4	1	no_hit	0	no_hit	0
173696_PUR_f+r	none	gi|34954387|gb|CA101080.1|CA101080	none	none	none	no_hit	0	no_hit	0	no_hit	0
173698_PUR_f+r	gene	gi|35032401|gb|CA139926.1|CA139926	gi|45973096|gb|CN138552.1|CN138552	gi|58677446|gb|CK066133.1|CK066133	FL458478	chromosome_7	1	Chr8	1	4	1
173713_PUR_f+r	none	none	none	none	none	no_hit	0	no_hit	0	no_hit	0
173733_PUR_f+r	none	none	none	none	none	no_hit	0	no_hit	0	no_hit	0
173734_PUR_r	none	none	none	none	none	no_hit	0	no_hit	0	no_hit	0
173745_PUR_f+r	none	none	none	none	none	no_hit	0	no_hit	0	no_hit	0
173762_PUR_f+r	none	none	none	none	none	no_hit	0	no_hit	0	no_hit	0
173770_PUR_f+r	none	none	none	none	none	no_hit	0	no_hit	0	no_hit	0
173771_PUR_f+r	none	none	none	none	none	no_hit	0	no_hit	0	no_hit	0
173775_PUR_f+r	other	none	none	none	none	chromosome_6	1	no_hit	0	no_hit	0
173776_PUR_f+r	none	none	none	none	none	no_hit	0	no_hit	0	no_hit	0
173780_PUR_f+r	match	none	none	none	none	chromosome_5	1	no_hit	0	no_hit	0
173783_PUR_f+r	match	none	none	none	none	chromosome_9	1	no_hit	0	no_hit	0
173790_PUR_f+r	none	none	none	none	none	no_hit	0	no_hit	0	no_hit	0
173797_PUR_f+r	none	none	none	none	none	no_hit	0	no_hit	0	no_hit	0
173802_PUR_f+r	none	none	none	none	none	no_hit	0	no_hit	0	no_hit	0
173803_PUR_f+r	other	none	none	none	none	chromosome_3	1	no_hit	0	no_hit	0
173819_PUR_f+r	other	gi|268778733|gb|DN193752.1|DN193752	none	none	none	chromosome_6	1	no_hit	0	no_hit	0
173824_PUR_f+r	none	none	none	none	none	no_hit	0	no_hit	0	1	0
173838_PUR_f+r	none	none	none	none	none	no_hit	0	no_hit	0	no_hit	0
173855_PUR_r	none	none	none	none	none	no_hit	0	no_hit	0	no_hit	0
173856_PUR_f+r	other	none	none	none	none	chromosome_3	1	no_hit	0	8	1
173858_PUR_f+r	other	none	none	none	none	chromosome_4	1	no_hit	0	5	1
173862_PUR_f+r	none	none	none	none	none	no_hit	0	no_hit	0	no_hit	0
173863_PUR_f+r	other	none	none	none	none	chromosome_3	1	no_hit	0	no_hit	0
173864_PUR_f+r	other	none	none	none	CA400781	chromosome_5	1	no_hit	0	4	1
173869_PUR_f+r	other	none	none	none	none	chromosome_10	1	no_hit	0	no_hit	0
173892_PUR_r	none	none	none	none	none	no_hit	0	no_hit	0	no_hit	0
173905_PUR_r	none	none	none	none	none	no_hit	0	no_hit	0	no_hit	0
173928_PUR_f+r	gene	gi|35109967|gb|CA178314.1|CA178314	gi|37753528|gb|CF769806.1|CF769806	none	DV515709	chromosome_10	1	Chr6	1	5	1
173940_PUR_f+r	none	none	none	none	none	no_hit	0	no_hit	0	no_hit	0
173946_PUR_f+r	match	gi|35277280|gb|CA222199.1|CA222199	none	none	none	chromosome_7	1	Chr1	0	6	1
173948_PUR_f+r	other	none	none	none	none	chromosome_5	1	no_hit	0	no_hit	0
173957_PUR_f+r	gene	gi|35260374|gb|CA213762.1|CA213762	none	none	none	chromosome_3	1	Chr8	0	4	0
173961_PUR_f+r	none	none	none	none	none	no_hit	0	no_hit	0	no_hit	0
173963_PUR_f+r	none	none	none	none	none	no_hit	0	no_hit	0	no_hit	0
173983_PUR_f+r	gene	none	none	none	none	chromosome_1	1	no_hit	0	1	1
173990_PUR_r	none	none	none	none	none	no_hit	0	no_hit	0	no_hit	0
173999_PUR_f+r	none	none	none	none	none	no_hit	0	no_hit	0	no_hit	0
174008_PUR_f+r	none	none	none	none	none	no_hit	0	no_hit	0	no_hit	0
174012_PUR_r	none	none	none	none	none	no_hit	0	no_hit	0	no_hit	0
174023_PUR_f+r	none	none	none	none	none	no_hit	0	no_hit	0	no_hit	0
174027_PUR_f+r	none	none	none	none	none	no_hit	0	no_hit	0	no_hit	0
174069_PUR_r	gene	none	none	none	none	chromosome_4	1	no_hit	0	5	1
174072_PUR_f+r	none	none	none	none	none	no_hit	0	no_hit	0	no_hit	0
174077_PUR_f+r	none	none	none	none	none	no_hit	0	no_hit	0	no_hit	0
174102_PUR_f+r	none	none	none	none	none	no_hit	0	no_hit	0	no_hit	0
174121_PUR_f+r	none	none	none	none	none	no_hit	0	no_hit	0	no_hit	0
174134_PUR_f+r	gene	none	none	none	none	chromosome_4	1	no_hit	0	5	1
174153_PUR_r	none	none	none	none	none	no_hit	0	no_hit	0	no_hit	0
174173_PUR_r	none	none	none	none	none	no_hit	0	no_hit	0	no_hit	0
174205_PUR_r	other	none	none	none	none	chromosome_5	1	no_hit	0	no_hit	0
174238_PUR_f+r	gene;match	none	none	none	none	chromosome_8	1	Chr12	1	1	1
174241_PUR_f+r	none	none	none	none	none	no_hit	0	no_hit	0	no_hit	0
174245_PUR_f+r	other	none	none	none	none	chromosome_4	1	no_hit	0	no_hit	0
174251_PUR_f+r	gene	gi|35099084|gb|CA172950.1|CA172950	gi|9297416|gb|BE355859.1|BE355859	gi|29676553|gb|CB672828.1|CB672828	FL295978	chromosome_1	1	Chr10	1	1	1
174265_PUR_f+r	other	none	none	none	none	chromosome_4	1	no_hit	0	5	1
174267_PUR_r	none	none	none	none	none	no_hit	0	no_hit	0	no_hit	0
174286_PUR_f+r	gene	none	none	gi|58677285|gb|CK065972.1|CK065972	none	chromosome_1	1	no_hit	0	1	1
174313_PUR_f+r	other	none	none	none	none	chromosome_4	1	no_hit	0	4	1
174317_PUR_f+r	none	none	none	none	none	no_hit	0	no_hit	0	no_hit	0
174321_PUR_f+r	other	none	none	none	none	chromosome_1	1	no_hit	0	5	1
174324_PUR_f+r	none	none	none	none	none	no_hit	0	no_hit	0	no_hit	0
174337_PUR_f+r	none	none	none	none	none	no_hit	0	no_hit	0	no_hit	0
174384_PUR_f+r	gene	none	none	none	none	chromosome_10	1	no_hit	0	no_hit	0
174411_PUR_f+r	gene	none	none	none	none	chromosome_2	1	no_hit	0	no_hit	0
174412_PUR_r	none	none	none	none	none	no_hit	0	no_hit	0	no_hit	0
174426_PUR_f+r	none	none	none	none	none	no_hit	0	no_hit	0	no_hit	0
174432_PUR_f+r	other	none	none	none	none	chromosome_6	1	no_hit	0	10	1
174448_PUR_f+r	none	none	none	none	none	no_hit	0	no_hit	0	no_hit	0
174463_PUR_f+r	other	gi|35099034|gb|CA172925.1|CA172925	none	none	none	chromosome_7	1	no_hit	0	10	1
174465_PUR_f+r	none	none	none	none	none	no_hit	0	no_hit	0	no_hit	0
174467_PUR_f+r	none	none	none	none	none	no_hit	0	no_hit	0	no_hit	0
174472_PUR_f+r	other	gi|35310974|gb|CA238918.1|CA238918	none	none	none	chromosome_1	1	no_hit	0	1	1
174482_PUR_f+r	none	none	none	none	none	no_hit	0	no_hit	0	no_hit	0
174483_PUR_f+r	none	none	none	none	none	no_hit	0	no_hit	0	no_hit	0
174484_PUR_f+r	gene	none	none	none	none	chromosome_6	1	no_hit	0	no_hit	0
174485_PUR_f+r	none	none	none	none	none	no_hit	0	no_hit	0	no_hit	0
174487_PUR_f+r	gene	gi|34954207|gb|CA100888.1|CA100888	gi|9301784|gb|BE360227.1|BE360227	gi|58601202|gb|CK011730.1|CK011730	AW076178	chromosome_3	1	Chr1	1	3	1
174508_PUR_f+r	none	none	none	none	none	no_hit	0	no_hit	0	no_hit	0
174509_PUR_f+r	none	none	none	none	none	no_hit	0	no_hit	0	no_hit	0
174519_PUR_f+r	none	gi|36005833|gb|CA279667.1|CA279667	none	none	CO446188	no_hit	0	no_hit	0	no_hit	0
174526_PUR_f+r	none	none	none	none	none	no_hit	0	no_hit	0	no_hit	0
174556_PUR_f+r	none	none	none	none	none	no_hit	0	no_hit	0	no_hit	0
174570_PUR_f+r	other	none	none	none	none	chromosome_1	1	no_hit	0	6	0
174571_PUR_f+r	other	none	none	none	none	chromosome_4	1	no_hit	0	no_hit	0
174574_PUR_f+r	none	none	none	none	none	no_hit	0	no_hit	0	no_hit	0
174582_PUR_f+r	match	gi|35067975|gb|CA157569.1|CA157569	none	none	CF244121	chromosome_5	1	no_hit	0	no_hit	0
174604_PUR_f+r	none	none	none	none	none	no_hit	0	no_hit	0	no_hit	0
174607_PUR_r	none	none	none	none	none	no_hit	0	no_hit	0	no_hit	0
174623_PUR_f+r	none	none	none	none	none	no_hit	0	no_hit	0	no_hit	0
174633_PUR_f+r	gene	none	none	none	none	chromosome_1	1	Chr3	1	9	1
174641_PUR_f+r	none	none	none	none	none	no_hit	0	no_hit	0	no_hit	0
174652_PUR_f+r	none	none	none	none	none	no_hit	0	no_hit	0	no_hit	0
174655_PUR_f+r	none	none	none	none	none	no_hit	0	no_hit	0	no_hit	0
174667_PUR_f+r	none	none	none	none	none	no_hit	0	no_hit	0	no_hit	0
174671_PUR_f+r	gene	none	none	none	none	chromosome_3	1	no_hit	0	8	1
174674_PUR_f+r	none	none	none	none	none	no_hit	0	no_hit	0	no_hit	0
174676_PUR_f+r	none	none	none	none	none	no_hit	0	no_hit	0	no_hit	0
174677_PUR_f+r	none	none	none	none	none	no_hit	0	no_hit	0	no_hit	0
174681_PUR_f+r	none	gi|34976944|gb|CA123636.1|CA123636	none	none	none	no_hit	0	no_hit	0	no_hit	0
174683_PUR_f+r	none	none	none	none	none	no_hit	0	no_hit	0	no_hit	0
174689_PUR_f+r	other	none	none	none	none	chromosome_1	1	no_hit	0	4	0
174695_PUR_f+r	gene	none	none	none	none	chromosome_10	1	no_hit	0	no_hit	0
174711_PUR_f+r	gene;match	gi|35052969|gb|CA150178.1|CA150178	none	none	none	chromosome_1	1	no_hit	0	no_hit	0
174712_PUR_f+r	none	none	none	none	none	no_hit	0	no_hit	0	no_hit	0
174715_PUR_f+r	none	none	none	none	none	no_hit	0	no_hit	0	no_hit	0
174718_PUR_f+r	none	none	none	none	none	no_hit	0	no_hit	0	no_hit	0
174725_PUR_f+r	other	none	none	none	none	chromosome_8	1	no_hit	0	no_hit	0
174732_PUR_f+r	gene	gi|35036954|gb|CA142197.1|CA142197	none	gi|88356509|gb|CI626124.1|CI626124	none	chromosome_1	1	Chr11	0	1	1
174734_PUR_r	none	none	none	none	none	no_hit	0	no_hit	0	no_hit	0
174739_PUR_f+r	other	none	none	none	none	chromosome_7	1	no_hit	0	4	1
174752_PUR_f+r	none	none	none	none	none	no_hit	0	no_hit	0	no_hit	0
174753_PUR_f+r	other	none	none	none	none	chromosome_3	1	no_hit	0	3	1
174757_PUR_f+r	none	none	none	none	none	no_hit	0	no_hit	0	no_hit	0
174759_PUR_f+r	gene	none	none	none	none	chromosome_9	1	no_hit	0	6	1
174760_PUR_f+r	none	none	none	none	none	no_hit	0	no_hit	0	no_hit	0
174777_PUR_f+r	none	none	none	none	none	no_hit	0	no_hit	0	no_hit	0
174782_PUR_f+r	match	gi|35316255|gb|CA241539.1|CA241539	none	none	none	chromosome_9	1	no_hit	0	no_hit	0
174789_PUR_f+r	gene	gi|35272489|gb|CA219813.1|CA219813	none	none	none	chromosome_2	1	no_hit	0	7	1
174797_PUR_f+r	gene	none	none	none	DV535527	chromosome_3	1	Chr1	1	8	1
174804_PUR_f+r	gene	gi|35335892|gb|CA251313.1|CA251313	none	none	none	chromosome_7	1	no_hit	0	10	1
174805_PUR_f+r	match	gi|34923520|gb|CA071369.1|CA071369	none	none	none	chromosome_8	1	no_hit	0	no_hit	0
174808_PUR_f+r	gene	gi|35014083|gb|CA130771.1|CA130771	gi|30972971|gb|CD229537.1|CD229537	none	DN230193	chromosome_7	1	no_hit	0	1	1
174810_PUR_f+r	other	none	none	none	none	chromosome_3	1	Chr1	1	3	1
174812_PUR_f+r	match	gi|35252351|gb|CA209745.1|CA209745	none	gi|25804863|gb|CA760824.1|CA760824	none	chromosome_3	1	Chr9	0	1	0
174817_PUR_f+r	gene	none	none	none	CK327572	chromosome_3	1	no_hit	0	3	1
174850_PUR_f+r	other	none	none	none	none	chromosome_1	1	no_hit	0	no_hit	0
174859_PUR_f+r	none	gi|35962185|gb|CA265339.1|CA265339	none	gi|33677320|gb|CF305559.1|CF305559	FL134896	no_hit	0	no_hit	0	no_hit	0
174889_PUR_f+r	other	none	none	none	none	chromosome_7	1	no_hit	0	no_hit	0
174892_PUR_r	none	none	none	none	none	no_hit	0	no_hit	0	no_hit	0
174903_PUR_f+r	other	gi|35132873|gb|CA189576.1|CA189576	gi|14593252|gb|BI140809.1|BI140809	gi|29641506|gb|CB646513.1|CB646513	EB160224	chromosome_3	1	no_hit	0	8	1
174909_PUR_f+r	other	none	none	none	none	chromosome_9	1	no_hit	0	no_hit	0
174911_PUR_f+r	other	none	none	none	none	chromosome_10	1	no_hit	0	no_hit	0
174937_PUR_f+r	other	gi|36072457|gb|CA299698.1|CA299698	none	none	none	chromosome_4	1	no_hit	0	no_hit	0
174952_PUR_f+r	other	none	none	none	none	chromosome_9	1	no_hit	0	no_hit	0
174956_PUR_f+r	other	none	none	none	none	chromosome_2	1	no_hit	0	no_hit	0
174960_PUR_f+r	gene	none	none	none	FL043613	chromosome_5	1	Chr12	0	4	1
174963_PUR_f+r	gene	gi|35265388|gb|CA216261.1|CA216261	none	gi|88356846|gb|CI619332.1|CI619332	DR815785	chromosome_3	1	no_hit	0	3	1
174966_PUR_f+r	gene	none	none	none	none	chromosome_9	1	no_hit	0	no_hit	0
174978_PUR_f+r	other	none	none	none	none	chromosome_3	1	no_hit	0	no_hit	0
174988_PUR_f+r	other	none	none	none	none	chromosome_3	1	no_hit	0	3	1
174995_PUR_f+r	none	none	none	none	none	no_hit	0	no_hit	0	no_hit	0
175021_PUR_f	none	none	none	none	none	no_hit	0	no_hit	0	no_hit	0
175026_PUR_f+r	none	none	none	none	none	no_hit	0	no_hit	0	no_hit	0
175030_PUR_f+r	gene	none	none	none	none	chromosome_5	1	Chr11	1	4	1
175031_PUR_f+r	other	none	none	none	none	chromosome_10	1	no_hit	0	no_hit	0
175036_PUR_f+r	gene	gi|34963817|gb|CA110510.1|CA110510	gi|13586261|gb|BG557263.1|BG557263	gi|89185375|gb|CI051703.1|CI051703	CD435245	chromosome_9	1	Chr5	1	6	1
175062_PUR_f+r	gene	gi|34948176|gb|CA094869.1|CA094869	gi|45979366|gb|CN142229.1|CN142229	none	none	chromosome_5	1	Chr12	0	4	1
175065_PUR_f+r	other	none	none	none	none	chromosome_2	1	no_hit	0	7	1
175075_PUR_f+r	other	none	none	none	none	chromosome_9	1	no_hit	0	no_hit	0
175076_PUR_f+r	other	none	none	none	none	chromosome_1	1	no_hit	0	no_hit	0
175082_PUR_f+r	gene	gi|34962459|gb|CA109152.1|CA109152	gi|30979076|gb|CD235611.1|CD235611	gi|33657886|gb|CF280500.1|CF280500	FL473828	chromosome_3	1	Chr3	0	8	1
175096_PUR_f+r	gene;match	gi|35290540|gb|CA228732.1|CA228732	gi|45995187|gb|CN151775.1|CN151775	none	DT653883	chromosome_1	1	no_hit	0	1	1
175099_PUR_f+r	none	none	none	none	none	no_hit	0	no_hit	0	no_hit	0
175103_PUR_f+r	none	none	none	none	none	no_hit	0	no_hit	0	no_hit	0
175106_PUR_f	other	none	none	none	none	chromosome_3	1	no_hit	0	3	1
175109_PUR_f+r	gene	none	gi|30979695|gb|CD236230.1|CD236230	none	none	chromosome_9	1	no_hit	0	8	1
175112_PUR_f+r	gene	none	none	none	none	chromosome_3	1	no_hit	0	3	1
175116_PUR_f+r	other	none	none	none	none	chromosome_2	1	no_hit	0	2	1
175137_PUR_f+r	gene	none	none	none	none	chromosome_6	1	Chr4	1	2	1
175145_PUR_f+r	other	none	none	none	CF036414	super_59	0	Chr12	0	5	0
175152_PUR_f+r	other	none	none	none	none	chromosome_8	1	no_hit	0	1	1
175161_PUR_f	none	none	none	none	none	no_hit	0	no_hit	0	no_hit	0
175163_PUR_f+r	none	none	none	none	none	no_hit	0	no_hit	0	no_hit	0
175170_PUR_f+r	none	none	none	none	none	no_hit	0	no_hit	0	no_hit	0
175174_PUR_f+r	gene	none	none	none	none	chromosome_1	1	Chr10	1	9	1
175183_PUR_f+r	none	none	none	none	none	no_hit	0	no_hit	0	no_hit	0
175187_PUR_f+r	gene	none	none	none	FL443760	chromosome_1	1	no_hit	0	1	1
175190_PUR_f+r	other	none	none	none	none	chromosome_3	1	no_hit	0	no_hit	0
175192_PUR_f+r	none	none	none	none	none	no_hit	0	no_hit	0	no_hit	0
175193_PUR_f+r	gene	gi|35099050|gb|CA172933.1|CA172933	gi|12776371|gb|BG241298.1|BG241298	none	none	chromosome_10	1	no_hit	0	no_hit	0
175204_PUR_f+r	none	none	none	none	none	no_hit	0	no_hit	0	no_hit	0
175206_PUR_f+r	other	gi|35119757|gb|CA183214.1|CA183214	gi|160712761|gb|EH407633.1|EH407633	gi|33381500|gb|CF196843.1|CF196843	DR793178	chromosome_1	1	no_hit	0	no_hit	0
175208_PUR_f+r	other	none	none	none	none	chromosome_3	1	no_hit	0	no_hit	0
175210_PUR_f+r	other	none	none	none	none	chromosome_8	1	Chr7	0	2	0
175220_PUR_f+r	gene	gi|35965313|gb|CA266386.1|CA266386	none	gi|3106611|gb|D42331.1|D42331	none	chromosome_4	1	Chr2	1	4	1
175227_PUR_f+r	gene	gi|35259478|gb|CA213310.1|CA213310	gi|31329204|gb|CD422941.1|CD422941	gi|29644319|gb|CB649326.1|CB649326	CA832238	chromosome_7	1	Chr2	0	4	1
175234_PUR_f+r	other	gi|34927041|gb|CA074768.1|CA074768	none	none	none	chromosome_1	1	no_hit	0	no_hit	0
175235_PUR_f+r	other	none	none	none	none	chromosome_6	1	no_hit	0	no_hit	0
175242_PUR_f+r	other	none	none	none	none	chromosome_2	1	no_hit	0	no_hit	0
175248_PUR_f+r	none	gi|35229179|gb|CA198180.1|CA198180	none	none	none	no_hit	0	no_hit	0	no_hit	0
175252_PUR_f+r	gene	gi|35057572|gb|CA152468.1|CA152468	gi|9297661|gb|BE356104.1|BE356104	gi|88506487|gb|CI433993.1|CI433993	DY533266	chromosome_8	1	Chr6	0	8	0
175257_PUR_f+r	gene	none	none	none	none	chromosome_8	1	no_hit	0	3	1
175263_PUR_f+r	other	none	none	none	none	chromosome_6	1	no_hit	0	10	1
175267_PUR_f+r	gene	gi|35942288|gb|CA256406.1|CA256406	none	none	none	chromosome_9	1	no_hit	0	6	1
175273_PUR_f+r	other	none	none	none	none	chromosome_7	1	no_hit	0	no_hit	0
175274_PUR_f+r	none	none	none	none	none	no_hit	0	no_hit	0	no_hit	0
175277_PUR_f+r	none	gi|35283505|gb|CA225291.1|CA225291	none	none	none	no_hit	0	no_hit	0	no_hit	0
175281_PUR_r	none	none	none	none	none	no_hit	0	no_hit	0	no_hit	0
175282_PUR_f+r	none	none	none	none	none	no_hit	0	no_hit	0	no_hit	0
175313_PUR_f+r	gene	none	none	none	none	chromosome_2	1	no_hit	0	no_hit	0
175324_PUR_f+r	other	none	none	none	none	chromosome_2	1	no_hit	0	no_hit	0
175329_PUR_f+r	none	gi|34944270|gb|CA090963.1|CA090963	none	none	none	no_hit	0	no_hit	0	no_hit	0
175341_PUR_f+r	gene	none	none	none	none	chromosome_4	1	no_hit	0	7	0
175349_PUR_f+r	none	none	none	none	none	no_hit	0	no_hit	0	no_hit	0
175354_PUR_f+r	gene	none	none	none	none	chromosome_8	1	no_hit	0	no_hit	0
175359_PUR_f+r	other	none	none	none	none	chromosome_1	1	no_hit	0	5	1
175362_PUR_f+r	gene	gi|34954862|gb|CA101555.1|CA101555	none	gi|2317375|gb|C22429.1|C22429	CF035806	chromosome_5	1	Chr11	1	4	1
175363_PUR_f+r	match	none	none	none	none	chromosome_9	1	no_hit	0	no_hit	0
175377_PUR_f+r	gene	none	gi|10421361|gb|BE918348.1|BE918348	gi|86415305|gb|CI069708.1|CI069708	EB404046	chromosome_10	1	no_hit	0	9	1
175378_PUR_f+r	other	none	none	none	none	chromosome_4	1	no_hit	0	no_hit	0
175380_PUR_f+r	other	none	none	none	none	chromosome_8	1	no_hit	0	10	1
175393_PUR_f+r	other	none	none	none	none	chromosome_7	1	no_hit	0	no_hit	0
175395_PUR_f+r	gene	none	none	none	none	chromosome_1	1	no_hit	0	no_hit	0
175400_PUR_f+r	none	none	none	none	none	no_hit	0	no_hit	0	no_hit	0
175402_PUR_f+r	other	none	none	none	none	chromosome_7	1	no_hit	0	no_hit	0
175403_PUR_f+r	other	none	none	none	none	chromosome_9	1	no_hit	0	6	1
175420_PUR_f+r	other	none	none	none	none	chromosome_7	1	no_hit	0	2	0
175423_PUR_f+r	other	none	none	none	none	chromosome_4	1	no_hit	0	no_hit	0
175440_PUR_f+r	none	none	none	none	none	no_hit	0	no_hit	0	no_hit	0
175444_PUR_f+r	none	none	none	none	none	no_hit	0	no_hit	0	no_hit	0
175448_PUR_f+r	other	none	none	none	none	chromosome_6	1	no_hit	0	2	1
175458_PUR_f+r	other	gi|35330495|gb|CA248646.1|CA248646	none	none	none	chromosome_7	1	no_hit	0	no_hit	0
175460_PUR_r	none	none	none	none	none	no_hit	0	no_hit	0	no_hit	0
175480_PUR_f+r	other	none	none	none	none	chromosome_9	1	no_hit	0	no_hit	0
175496_PUR_f+r	none	none	none	none	none	no_hit	0	no_hit	0	no_hit	0
175499_PUR_f+r	gene	none	none	none	none	chromosome_9	1	Chr5	1	6	1
175509_PUR_f+r	none	none	none	none	none	no_hit	0	no_hit	0	no_hit	0
175515_PUR_f+r	gene	none	gi|33109892|gb|CF073233.1|CF073233	none	none	chromosome_2	1	Chr9	1	7	1
175520_PUR_f+r	other	gi|35135794|gb|CA191037.1|CA191037	none	none	none	chromosome_1	1	no_hit	0	no_hit	0
175524_PUR_f+r	gene	none	gi|30934796|gb|CD205084.1|CD205084	none	EB408278	chromosome_10	1	no_hit	0	6	1
175529_PUR_f+r	gene	gi|35051566|gb|CA149478.1|CA149478	gi|34446905|gb|CF434204.1|CF434204	gi|29667493|gb|CB663768.1|CB663768	DV508738	chromosome_4	1	no_hit	0	5	1
175538_PUR_f+r	none	none	none	none	none	no_hit	0	no_hit	0	no_hit	0
175545_PUR_f+r	other	none	none	none	none	chromosome_8	1	no_hit	0	no_hit	0
175562_PUR_f+r	gene	none	none	none	none	chromosome_6	1	no_hit	0	2	1
175574_PUR_f+r	gene	none	none	none	CD962033	chromosome_10	1	no_hit	0	6	1
175578_PUR_f+r	none	none	none	none	none	no_hit	0	no_hit	0	no_hit	0
175592_PUR_f+r	other	gi|34951014|gb|CA097707.1|CA097707	none	none	none	chromosome_7	1	no_hit	0	no_hit	0
175598_PUR_f+r	other	none	none	none	none	chromosome_5	1	no_hit	0	no_hit	0
175599_PUR_f+r	gene	gi|36049003|gb|CA291776.1|CA291776	gi|30964762|gb|CD221328.1|CD221328	none	none	chromosome_2	1	no_hit	0	2	1
175601_PUR_f+r	gene	none	none	none	FL444011	chromosome_7	1	Chr6	0	1	1
175611_PUR_f+r	none	none	none	none	none	no_hit	0	no_hit	0	no_hit	0
175622_PUR_f+r	none	none	none	none	none	no_hit	0	no_hit	0	no_hit	0
175627_PUR_f+r	none	none	none	none	none	no_hit	0	no_hit	0	no_hit	0
175630_PUR_f	other	none	none	none	none	chromosome_1	1	no_hit	0	no_hit	0
175632_PUR_f+r	none	none	none	none	none	no_hit	0	no_hit	0	no_hit	0
175641_PUR_f+r	gene	none	gi|31345248|gb|CD429605.1|CD429605	none	none	chromosome_8	1	no_hit	0	6	0
175642_PUR_f+r	none	none	none	none	none	no_hit	0	no_hit	0	no_hit	0
175645_PUR_f+r	none	none	none	none	none	no_hit	0	no_hit	0	no_hit	0
175653_PUR_f+r	gene	gi|35253124|gb|CA210131.1|CA210131	none	none	none	chromosome_2	1	no_hit	0	7	1
175656_PUR_f+r	none	none	none	none	none	no_hit	0	no_hit	0	no_hit	0
175658_PUR_f+r	none	none	none	none	none	no_hit	0	no_hit	0	no_hit	0
175669_PUR_f+r	other	none	none	none	none	super_621	0	no_hit	0	no_hit	0
175675_PUR_f+r	other	none	none	none	none	chromosome_8	1	no_hit	0	10	1
175683_PUR_f+r	none	none	none	none	none	no_hit	0	no_hit	0	no_hit	0
175689_PUR_f+r	match	none	none	none	none	chromosome_2	1	no_hit	0	no_hit	0
175691_PUR_f+r	match	none	none	none	none	chromosome_9	1	Chr4	0	no_hit	0
175692_PUR_f+r	other	gi|35272105|gb|CA219622.1|CA219622	gi|34443448|gb|CF430747.1|CF430747	none	CF628236	chromosome_3	1	no_hit	0	3	1
175694_PUR_r	gene	none	gi|15045941|gb|BI351499.1|BI351499	none	BM339938	chromosome_6	1	no_hit	0	2	1
175700_PUR_f+r	other	none	none	none	none	chromosome_7	1	no_hit	0	no_hit	0
175712_PUR_f+r	none	none	none	none	none	no_hit	0	no_hit	0	no_hit	0
175733_PUR_f+r	none	none	none	none	none	no_hit	0	no_hit	0	no_hit	0
175737_PUR_f+r	none	none	none	none	none	no_hit	0	no_hit	0	no_hit	0
175739_PUR_f+r	other	none	none	none	none	chromosome_3	1	no_hit	0	no_hit	0
175740_PUR_f+r	none	none	none	none	none	no_hit	0	no_hit	0	no_hit	0
175741_PUR_f+r	other	none	none	none	none	chromosome_9	1	no_hit	0	no_hit	0
175756_PUR_f+r	gene	none	none	none	none	chromosome_10	1	Chr6	1	6	1
175757_PUR_f+r	none	none	none	none	none	no_hit	0	no_hit	0	no_hit	0
175766_PUR_f+r	none	none	none	none	none	no_hit	0	no_hit	0	no_hit	0
175778_PUR_f+r	other	none	none	none	none	chromosome_4	1	no_hit	0	4	1
175790_PUR_f+r	other	none	none	none	none	chromosome_4	1	Chr2	1	4	1
175793_PUR_f+r	none	gi|35205145|gb|CF573819.1|CF573819	none	none	none	no_hit	0	no_hit	0	no_hit	0
175795_PUR_f+r	gene	gi|34949261|gb|CA095942.1|CA095942	none	none	none	chromosome_1	1	no_hit	0	1	1
175796_PUR_f+r	none	none	gi|14513348|gb|BI074691.1|BI074691	none	none	no_hit	0	no_hit	0	no_hit	0
175798_PUR_r	gene	none	none	none	none	chromosome_8	1	no_hit	0	3	1
175799_PUR_f+r	none	none	none	none	none	no_hit	0	no_hit	0	no_hit	0
175802_PUR_f+r	gene	none	none	none	none	chromosome_3	1	no_hit	0	no_hit	0
175807_PUR_f+r	none	none	none	none	none	no_hit	0	no_hit	0	2	0
175808_PUR_f+r	gene	none	none	none	none	chromosome_1	1	no_hit	0	5	1
175819_PUR_f+r	none	none	none	none	none	no_hit	0	no_hit	0	no_hit	0
175829_PUR_f+r	none	none	none	none	none	no_hit	0	no_hit	0	no_hit	0
175832_PUR_f+r	gene	none	none	none	none	chromosome_3	1	Chr1	1	8	1
175837_PUR_f+r	gene	gi|34924801|gb|CA072650.1|CA072650	gi|11266404|gb|BF317880.1|BF317880	gi|12405365|gb|AU166966.1|AU166966	AI737317	chromosome_6	1	Chr3	0	3	0
175843_PUR_f+r	gene	gi|35226885|gb|CA197032.1|CA197032	none	none	none	chromosome_6	1	no_hit	0	2	1
175852_PUR_f+r	none	none	none	none	none	no_hit	0	no_hit	0	no_hit	0
175909_PUR_f+r	gene	none	none	none	none	chromosome_1	1	no_hit	0	9	1
175981_PUR_f+r	gene	none	none	gi|25807233|gb|CA763194.1|CA763194	BE050506	chromosome_5	1	Chr11	1	4	1
175982_PUR_f+r	other	gi|35099422|gb|CA173125.1|CA173125	none	none	none	chromosome_10	1	no_hit	0	no_hit	0
175994_PUR_f+r	none	none	none	none	none	no_hit	0	no_hit	0	no_hit	0
176066_PUR_f+r	none	none	none	none	none	no_hit	0	no_hit	0	no_hit	0
176124_PUR_f+r	other	none	none	none	none	chromosome_4	1	no_hit	0	no_hit	0
176165_PUR_f+r	none	none	none	none	none	no_hit	0	no_hit	0	no_hit	0
176255_PUR_f+r	gene	none	none	none	none	chromosome_3	1	no_hit	0	3	1
176313_PUR_f	gene	none	none	none	none	chromosome_2	1	no_hit	0	7	1
176380_PUR_f+r	other	none	none	none	none	chromosome_1	1	no_hit	0	no_hit	0
176402_PUR_f+r	gene	none	none	none	none	chromosome_6	1	no_hit	0	2	1
176508_PUR_f+r	none	none	none	none	none	no_hit	0	no_hit	0	no_hit	0
176514_PUR_f+r	other	none	none	none	none	chromosome_2	1	no_hit	0	no_hit	0
176543_PUR_f+r	other	none	none	none	none	chromosome_8	1	no_hit	0	no_hit	0
176670_PUR_f+r	none	none	none	none	none	no_hit	0	no_hit	0	no_hit	0
176800_PUR_f+r	none	none	none	none	none	no_hit	0	no_hit	0	no_hit	0
176802_PUR_f+r	none	none	none	none	none	no_hit	0	no_hit	0	no_hit	0
176804_PUR_f+r	other	none	none	none	none	chromosome_9	1	no_hit	0	no_hit	0
176875_PUR_f+r	none	none	none	none	none	no_hit	0	no_hit	0	no_hit	0
176916_PUR_f	none	none	none	none	none	no_hit	0	no_hit	0	no_hit	0
176945_PUR_f+r	other	gi|35137978|gb|CA192126.1|CA192126	none	none	DV530974	chromosome_3	1	no_hit	0	3	1
176981_PUR_f+r	none	none	none	none	none	no_hit	0	no_hit	0	no_hit	0
177452_PUR_f+r	none	none	none	none	none	no_hit	0	no_hit	0	no_hit	0
177530_PUR_f+r	none	none	none	none	none	no_hit	0	no_hit	0	no_hit	0
177593_PUR_f+r	none	none	none	none	none	no_hit	0	no_hit	0	no_hit	0
177709_PUR_f+r	none	none	none	none	none	no_hit	0	no_hit	0	no_hit	0
177722_PUR_f+r	gene	none	none	none	none	chromosome_3	1	no_hit	0	no_hit	0
177736_PUR_f+r	none	none	none	none	none	no_hit	0	no_hit	0	no_hit	0
177833_PUR_f+r	none	none	none	none	none	no_hit	0	no_hit	0	no_hit	0
181803_PUR_f+r	none	none	none	none	none	no_hit	0	no_hit	0	no_hit	0
182021_PUR_f+r	none	none	none	none	none	no_hit	0	no_hit	0	no_hit	0
182080_PUR_f+r	none	none	none	none	none	no_hit	0	no_hit	0	no_hit	0
182086_PUR_f+r	none	none	none	none	none	no_hit	0	no_hit	0	no_hit	0
182090_PUR_f+r	gene	gi|34969922|gb|CA116615.1|CA116615	none	none	DR829399	chromosome_9	1	Chr11	0	4	0
182108_PUR_f	none	none	none	none	none	no_hit	0	no_hit	0	no_hit	0
182176_PUR_f+r	none	none	none	none	none	no_hit	0	no_hit	0	no_hit	0
182207_PUR_f+r	other	none	none	none	none	chromosome_4	1	no_hit	0	no_hit	0
182238_PUR_f+r	gene	none	none	none	none	chromosome_3	1	no_hit	0	no_hit	0
182283_PUR_f+r	gene	none	none	none	none	chromosome_2	1	Chr9	1	2	1
182301_PUR_f+r	none	none	none	none	none	no_hit	0	no_hit	0	no_hit	0
182384_PUR_f+r	none	none	none	none	none	no_hit	0	no_hit	0	no_hit	0
189313_PUR_f+r	other	gi|268777550|gb|CN609077.1|CN609077	none	none	none	chromosome_8	1	no_hit	0	no_hit	0
189320_PUR_f+r	none	none	none	none	none	no_hit	0	no_hit	0	no_hit	0
189326_PUR_f+r	none	gi|35234460|gb|CA200803.1|CA200803	none	gi|58686298|gb|CK074985.1|CK074985	none	no_hit	0	no_hit	0	no_hit	0
189331_PUR_r	none	none	none	none	none	no_hit	0	no_hit	0	no_hit	0
189332_PUR_f+r	none	gi|34972165|gb|CA118857.1|CA118857	none	none	none	no_hit	0	no_hit	0	no_hit	0
189339_PUR_f+r	other	none	none	none	none	chromosome_1	1	no_hit	0	no_hit	0
189340_PUR_f+r	none	none	none	none	none	no_hit	0	no_hit	0	no_hit	0
189341_PUR_f+r	other	none	none	none	none	chromosome_10	1	no_hit	0	no_hit	0
189355_PUR_f+r	none	none	none	none	none	no_hit	0	no_hit	0	no_hit	0
189358_PUR_f+r	gene	gi|34916665|gb|CA065141.1|CA065141	gi|31332082|gb|CD425819.1|CD425819	none	none	chromosome_6	1	Chr4	1	10	1
189359_PUR_f+r	none	none	none	none	none	no_hit	0	no_hit	0	no_hit	0
189360_PUR_f+r	none	none	none	none	none	no_hit	0	no_hit	0	no_hit	0
189364_PUR_f+r	gene	none	none	none	none	chromosome_4	1	no_hit	0	5	1
189365_PUR_f+r	gene	none	none	none	none	chromosome_3	1	no_hit	0	3	1
189370_PUR_f+r	other	none	none	none	none	chromosome_7	1	no_hit	0	no_hit	0
189376_PUR_f+r	none	gi|35260072|gb|CA213609.1|CA213609	none	none	none	no_hit	0	no_hit	0	no_hit	0
189384_PUR_f+r	none	none	none	none	none	no_hit	0	no_hit	0	no_hit	0
189385_PUR_f+r	match	none	none	none	none	chromosome_5	1	no_hit	0	no_hit	0
189386_PUR_f+r	other	none	none	none	none	chromosome_3	1	no_hit	0	6	0
189400_PUR_f+r	none	none	none	none	none	no_hit	0	no_hit	0	no_hit	0
189403_PUR_f+r	match	none	none	none	none	chromosome_4	1	no_hit	0	no_hit	0
189412_PUR_f+r	none	none	none	none	none	no_hit	0	no_hit	0	no_hit	0
189422_PUR_f+r	none	none	none	none	none	no_hit	0	no_hit	0	no_hit	0
189430_PUR_f	none	none	none	none	none	no_hit	0	no_hit	0	no_hit	0
189433_PUR_f+r	none	none	none	none	none	no_hit	0	no_hit	0	no_hit	0
189434_PUR_f+r	none	none	none	none	none	no_hit	0	no_hit	0	no_hit	0
189438_PUR_f+r	match	none	none	none	none	chromosome_10	1	no_hit	0	no_hit	0
189442_PUR_f+r	none	none	none	none	none	no_hit	0	no_hit	0	no_hit	0
189444_PUR_f+r	gene	gi|34966393|gb|CA113086.1|CA113086	none	none	none	chromosome_3	1	no_hit	0	3	1
189446_PUR_f+r	gene	gi|35027949|gb|CA137704.1|CA137704	none	gi|2428291|gb|C72754.1|C72754	DR820043	chromosome_1	1	Chr1	0	1	1
189448_PUR_f+r	other	none	none	none	none	chromosome_1	1	no_hit	0	no_hit	0
189451_PUR_f+r	none	gi|166792783|gb|DV732956.1|DV732956	none	none	none	no_hit	0	no_hit	0	no_hit	0
189467_PUR_f+r	match	gi|35239089|gb|CA203130.1|CA203130	gi|9298954|gb|BE357397.1|BE357397	gi|428167|gb|D24315.1|D24315	CD526545	chromosome_5	1	no_hit	0	no_hit	0
189473_PUR_f+r	gene	none	gi|30976158|gb|CD232693.1|CD232693	gi|25806153|gb|CA762114.1|CA762114	DR958017	chromosome_1	1	no_hit	0	1	1
189474_PUR_f+r	none	none	none	none	none	no_hit	0	no_hit	0	no_hit	0
189475_PUR_f+r	other	gi|34930202|gb|CA077930.1|CA077930	none	none	none	chromosome_4	1	no_hit	0	no_hit	0
189478_PUR_f+r	none	none	gi|9306663|gb|BE365106.1|BE365106	none	none	no_hit	0	no_hit	0	no_hit	0
189481_PUR_f+r	none	none	none	none	none	no_hit	0	no_hit	0	no_hit	0
189490_PUR_f+r	none	none	none	none	none	no_hit	0	no_hit	0	no_hit	0
189493_PUR_f+r	other	none	none	none	none	chromosome_3	1	no_hit	0	no_hit	0
189509_PUR_f+r	none	none	none	none	none	no_hit	0	no_hit	0	no_hit	0
189517_PUR_f+r	none	none	none	none	none	no_hit	0	no_hit	0	no_hit	0
189519_PUR_f+r	gene;match	none	none	none	none	chromosome_1	1	no_hit	0	no_hit	0
189524_PUR_f+r	none	none	none	none	none	no_hit	0	no_hit	0	no_hit	0
189529_PUR_f+r	none	none	none	none	none	no_hit	0	no_hit	0	no_hit	0
189535_PUR_f+r	none	none	none	none	none	no_hit	0	no_hit	0	no_hit	0
189558_PUR_f+r	gene	gi|35139223|gb|CA192759.1|CA192759	gi|57816597|gb|CX617810.1|CX617810	gi|117223390|gb|CT846266.1|CT846266	CA830418	chromosome_6	1	no_hit	0	2	1
189559_PUR_f+r	none	none	none	none	none	no_hit	0	no_hit	0	no_hit	0
189562_PUR_f+r	gene	none	none	none	none	chromosome_3	1	Chr1	1	3	1
189579_PUR_f+r	none	none	none	none	none	no_hit	0	no_hit	0	no_hit	0
189583_PUR_f+r	none	none	none	none	none	no_hit	0	no_hit	0	no_hit	0
189586_PUR_f+r	none	none	none	none	none	no_hit	0	no_hit	0	no_hit	0
189589_PUR_f+r	other	none	none	none	none	chromosome_10	1	no_hit	0	no_hit	0
189598_PUR_f+r	none	none	none	none	none	no_hit	0	no_hit	0	no_hit	0
189599_PUR_f+r	none	gi|34936459|gb|CA083148.1|CA083148	none	none	none	no_hit	0	no_hit	0	no_hit	0
189609_PUR_f+r	gene	gi|35285481|gb|CA226280.1|CA226280	gi|13317538|gb|BG411985.1|BG411985	gi|29613625|gb|CB618638.1|CB618638	DN227040	chromosome_7	1	Chr8	1	4	1
189611_PUR_f+r	other	none	none	none	none	chromosome_5	1	Chr8	0	1	0
189612_PUR_f+r	none	none	none	none	none	no_hit	0	no_hit	0	no_hit	0
189626_PUR_f+r	none	none	none	none	none	no_hit	0	no_hit	0	no_hit	0
189634_PUR_f+r	none	none	none	none	none	no_hit	0	no_hit	0	no_hit	0
189642_PUR_f+r	none	none	none	none	none	no_hit	0	no_hit	0	no_hit	0
189649_PUR_f+r	none	none	none	none	none	no_hit	0	no_hit	0	no_hit	0
189666_PUR_f+r	none	none	none	none	none	no_hit	0	no_hit	0	no_hit	0
189693_PUR_f+r	gene	gi|268781981|gb|DN194612.1|DN194612	none	gi|66925342|gb|CX112190.1|CX112190	none	chromosome_4	1	no_hit	0	no_hit	0
189694_PUR_f+r	other	none	none	none	none	chromosome_6	1	no_hit	0	no_hit	0
189713_PUR_f	none	none	none	none	none	no_hit	0	no_hit	0	no_hit	0
189716_PUR_f+r	none	none	none	none	none	no_hit	0	no_hit	0	no_hit	0
189741_PUR_f+r	none	none	none	none	FL009106	no_hit	0	no_hit	0	no_hit	0
189742_PUR_r	none	none	none	none	none	no_hit	0	no_hit	0	no_hit	0
189744_PUR_f+r	none	none	none	none	none	no_hit	0	no_hit	0	no_hit	0
189760_PUR_f+r	other	none	none	none	none	chromosome_7	1	no_hit	0	no_hit	0
189768_PUR_f+r	none	none	none	none	none	no_hit	0	no_hit	0	no_hit	0
189771_PUR_f+r	other	gi|35048366|gb|CA147882.1|CA147882	none	none	none	chromosome_1	1	no_hit	0	no_hit	0
189774_PUR_f+r	none	none	none	none	none	no_hit	0	no_hit	0	no_hit	0
189777_PUR_f+r	gene	gi|35019472|gb|CA133458.1|CA133458	gi|8088558|gb|AW922621.1|AW922621	gi|86904919|gb|CI310712.1|CI310712	DR784750	chromosome_2	1	Chr9	1	7	1
189782_PUR_f+r	none	none	none	none	none	no_hit	0	no_hit	0	no_hit	0
189786_PUR_f	none	none	none	none	none	no_hit	0	no_hit	0	no_hit	0
189793_PUR_f+r	none	none	none	none	none	no_hit	0	no_hit	0	no_hit	0
189801_PUR_f+r	none	none	none	none	none	no_hit	0	no_hit	0	no_hit	0
189821_PUR_f+r	none	none	none	none	none	no_hit	0	no_hit	0	no_hit	0
189831_PUR_f+r	none	none	none	none	none	no_hit	0	no_hit	0	no_hit	0
189835_PUR_r	none	none	none	none	none	no_hit	0	no_hit	0	no_hit	0
189845_PUR_f+r	none	none	none	none	none	no_hit	0	no_hit	0	no_hit	0
189847_PUR_f+r	none	none	none	none	none	no_hit	0	no_hit	0	no_hit	0
189856_PUR_f+r	gene	gi|35236881|gb|CA202026.1|CA202026	none	none	none	chromosome_7	1	no_hit	0	4	1
189871_PUR_f+r	other	none	none	none	none	chromosome_3	1	no_hit	0	no_hit	0
189872_PUR_f+r	none	none	none	none	none	no_hit	0	no_hit	0	no_hit	0
189879_PUR_f+r	other	none	none	none	none	chromosome_10	1	no_hit	0	9	1
189892_PUR_f+r	none	none	none	none	none	no_hit	0	no_hit	0	no_hit	0
189893_PUR_f+r	none	gi|35106491|gb|CA176577.1|CA176577	none	none	none	no_hit	0	no_hit	0	no_hit	0
189896_PUR_f	other	none	none	none	none	chromosome_5	1	no_hit	0	no_hit	0
189900_PUR_f+r	none	none	none	none	none	no_hit	0	no_hit	0	no_hit	0
189913_PUR_f+r	none	none	none	none	none	no_hit	0	no_hit	0	no_hit	0
189914_PUR_f+r	none	none	none	none	none	no_hit	0	no_hit	0	no_hit	0
189923_PUR_f+r	none	none	none	none	none	no_hit	0	no_hit	0	no_hit	0
189941_PUR_f+r	gene	none	none	none	none	chromosome_8	1	no_hit	0	no_hit	0
189952_PUR_f+r	none	none	none	none	none	no_hit	0	no_hit	0	no_hit	0
189963_PUR_f+r	gene	none	none	none	none	chromosome_8	1	no_hit	0	no_hit	0
190011_PUR_r	none	none	none	none	none	no_hit	0	no_hit	0	no_hit	0
190034_PUR_f+r	other	gi|35277268|gb|CA222193.1|CA222193	none	none	none	chromosome_8	1	no_hit	0	no_hit	0
190035_PUR_f+r	other	none	gi|13586351|gb|BG557353.1|BG557353	none	none	chromosome_2	1	no_hit	0	no_hit	0
190059_PUR_f+r	none	gi|35333648|gb|CA250214.1|CA250214	gi|7536035|gb|AW672126.1|AW672126	gi|29622182|gb|CB627193.1|CB627193	CO439222	no_hit	0	no_hit	0	no_hit	0
190061_PUR_f	other	none	none	none	none	chromosome_8	1	no_hit	0	10	1
190062_PUR_f+r	match	gi|239916420|gb|GE325063.1|GE325063	none	none	none	chromosome_7	1	no_hit	0	no_hit	0
190107_PUR_f+r	gene	none	none	none	none	chromosome_10	1	no_hit	0	no_hit	0
190120_PUR_f+r	none	none	none	none	none	no_hit	0	no_hit	0	no_hit	0
190133_PUR_f+r	gene	none	none	none	none	chromosome_4	1	no_hit	0	5	1
190201_PUR_f+r	gene;match	none	none	none	none	chromosome_3	1	no_hit	0	3	1
190339_PUR_f+r	gene	none	none	none	none	chromosome_10	1	no_hit	0	9	1
190345_PUR_f+r	none	none	none	none	none	no_hit	0	no_hit	0	no_hit	0
190377_PUR_f+r	match	gi|34955409|gb|CA102102.1|CA102102	gi|34516968|gb|CF488099.1|CF488099	gi|88958814|gb|CI381617.1|CI381617	DN214242	chromosome_7	1	no_hit	0	no_hit	0
190396_PUR_f+r	none	gi|36031995|gb|CA286380.1|CA286380	gi|9299133|gb|BE357576.1|BE357576	gi|44672131|gb|CR285565.1|CR285565	DN559070	no_hit	0	Chr8	0	4	0
190399_PUR_f+r	gene	gi|268781870|gb|CN611162.1|CN611162	none	none	none	chromosome_9	1	no_hit	0	no_hit	0
190422_PUR_f+r	none	none	none	none	none	no_hit	0	no_hit	0	no_hit	0
190429_PUR_f+r	match	none	none	none	none	chromosome_10	1	no_hit	0	no_hit	0
190435_PUR_f+r	none	none	none	none	none	no_hit	0	no_hit	0	no_hit	0
190474_PUR_f+r	none	none	none	none	none	no_hit	0	no_hit	0	no_hit	0
190478_PUR_f+r	none	none	none	none	none	no_hit	0	no_hit	0	no_hit	0
190494_PUR_f+r	none	none	none	none	none	no_hit	0	no_hit	0	no_hit	0
190502_PUR_f+r	gene	none	none	none	none	chromosome_10	1	no_hit	0	9	1
190509_PUR_f+r	gene	gi|34919894|gb|CA068370.1|CA068370	gi|13239521|gb|BG357535.1|BG357535	none	BQ035052	chromosome_3	1	Chr1	1	3	1
190532_PUR_f+r	none	none	none	none	none	no_hit	0	no_hit	0	no_hit	0
190536_PUR_f+r	none	none	none	none	none	no_hit	0	no_hit	0	no_hit	0
190549_PUR_r	none	none	none	none	none	no_hit	0	no_hit	0	no_hit	0
190572_PUR_f+r	none	gi|35107965|gb|CA177318.1|CA177318	gi|14569762|gb|BI098180.1|BI098180	gi|29668050|gb|CB664325.1|CB664325	FL060898	no_hit	0	no_hit	0	no_hit	0
190581_PUR_f	none	none	none	none	none	no_hit	0	no_hit	0	no_hit	0
190596_PUR_f+r	none	gi|34975180|gb|CA121872.1|CA121872	none	none	none	no_hit	0	no_hit	0	no_hit	0
190598_PUR_f+r	none	none	none	none	none	no_hit	0	no_hit	0	no_hit	0
190600_PUR_f	other	none	none	none	none	chromosome_1	1	no_hit	0	no_hit	0
190617_PUR_f+r	none	none	none	none	none	no_hit	0	no_hit	0	no_hit	0
190628_PUR_f+r	none	none	none	none	none	no_hit	0	no_hit	0	no_hit	0
190661_PUR_f	none	none	none	none	none	no_hit	0	no_hit	0	no_hit	0
190676_PUR_r	none	none	none	none	none	no_hit	0	no_hit	0	no_hit	0
190694_PUR_f+r	none	none	none	none	none	no_hit	0	no_hit	0	no_hit	0
190701_PUR_f	none	none	none	none	none	no_hit	0	no_hit	0	no_hit	0
190703_PUR_f+r	none	none	none	none	none	no_hit	0	no_hit	0	no_hit	0
190710_PUR_f+r	gene	none	none	none	none	chromosome_7	1	no_hit	0	no_hit	0
190716_PUR_f+r	gene	gi|35338353|gb|CA252470.1|CA252470	gi|18060610|gb|BM323106.1|BM323106	gi|29684563|gb|CB680838.1|CB680838	CF060370	chromosome_3	1	Chr1	1	3	1
190752_PUR_f+r	none	none	none	none	none	no_hit	0	no_hit	0	no_hit	0
190764_PUR_f	none	none	none	none	none	no_hit	0	no_hit	0	no_hit	0
190846_PUR_f+r	none	none	none	none	none	no_hit	0	no_hit	0	no_hit	0
205066_PUR_f+r	gene	gi|34970319|gb|CA117000.1|CA117000	none	none	none	chromosome_8	1	no_hit	0	10	1
205148_PUR_f+r	other	none	none	none	none	chromosome_10	1	no_hit	0	9	1
205183_PUR_f+r	none	none	none	none	none	no_hit	0	no_hit	0	no_hit	0
205283_PUR_f+r	other	none	none	none	none	chromosome_3	1	no_hit	0	no_hit	0
205305_PUR_f+r	none	none	none	none	none	no_hit	0	no_hit	0	no_hit	0
205327_PUR_f+r	gene	gi|34974747|gb|CA121439.1|CA121439	none	none	none	chromosome_7	1	no_hit	0	no_hit	0
205331_PUR_f+r	none	none	none	none	none	no_hit	0	no_hit	0	no_hit	0
205471_PUR_f+r	gene;match	none	none	none	none	chromosome_5	1	no_hit	0	no_hit	0
205474_PUR_f+r	none	none	none	none	none	no_hit	0	no_hit	0	no_hit	0
205503_PUR_f+r	gene	none	none	none	DR809880	chromosome_7	1	Chr8	1	4	1
205633_PUR_f+r	gene	none	none	none	none	chromosome_4	1	no_hit	0	5	1
205655_PUR_f+r	none	none	none	none	none	no_hit	0	no_hit	0	no_hit	0
205694_PUR_f+r	none	none	none	none	none	no_hit	0	no_hit	0	no_hit	0
205742_PUR_f+r	none	none	none	none	none	no_hit	0	no_hit	0	no_hit	0
205762_PUR_f+r	none	none	none	none	none	no_hit	0	no_hit	0	no_hit	0
205823_PUR_f+r	none	none	none	none	none	no_hit	0	no_hit	0	4	0
205938_PUR_f+r	none	none	none	none	none	no_hit	0	no_hit	0	6	0
206172_PUR_f+r	gene	none	none	none	none	chromosome_5	1	no_hit	0	2	1
206222_PUR_f+r	none	none	none	none	none	no_hit	0	no_hit	0	no_hit	0
206266_PUR_f+r	none	none	none	none	none	no_hit	0	no_hit	0	no_hit	0
206376_PUR_f+r	none	none	none	none	none	no_hit	0	no_hit	0	no_hit	0
206425_PUR_f+r	none	none	none	none	none	no_hit	0	no_hit	0	no_hit	0
206475_PUR_f+r	gene	none	none	gi|33796787|gb|CF324258.1|CF324258	none	chromosome_7	1	no_hit	0	10	1
206562_PUR_f+r	none	gi|35103021|gb|CA174892.1|CA174892	none	gi|112786549|gb|EE590971.1|EE590971	BE224749	no_hit	0	no_hit	0	6	0
206567_PUR_f+r	gene	none	none	none	none	chromosome_2	1	Chr9	1	2	1
211606_PUR_f+r	gene;match	none	none	none	none	chromosome_4	1	no_hit	0	no_hit	0
211612_PUR_f+r	none	none	none	none	none	no_hit	0	no_hit	0	no_hit	0
211716_PUR_f+r	none	none	none	none	none	no_hit	0	no_hit	0	no_hit	0
211752_PUR_f+r	none	none	none	none	none	no_hit	0	no_hit	0	no_hit	0
211778_PUR_f+r	other	gi|35225786|gb|CA196484.1|CA196484	none	none	none	chromosome_2	1	no_hit	0	no_hit	0
211876_PUR_f+r	none	none	none	none	none	no_hit	0	no_hit	0	no_hit	0
211901_PUR_f+r	gene	gi|35256966|gb|CA212043.1|CA212043	none	none	none	chromosome_5	1	no_hit	0	no_hit	0
211942_PUR_f+r	match	gi|34964838|gb|CA111531.1|CA111531	none	none	none	chromosome_10	1	no_hit	0	no_hit	0
212104_PUR_f+r	gene;match	gi|34927757|gb|CA075484.1|CA075484	gi|7553350|gb|AW679584.1|AW679584	gi|218505182|gb|FG963976.1|FG963976	EC889437	chromosome_1	1	no_hit	0	no_hit	0
212183_PUR_f+r	other	none	none	none	none	chromosome_1	1	no_hit	0	no_hit	0
212208_PUR_f+r	none	none	none	none	none	no_hit	0	no_hit	0	no_hit	0
212231_PUR_f+r	other	none	none	none	none	chromosome_6	1	no_hit	0	no_hit	0
212304_PUR_f+r	other	none	none	none	none	chromosome_5	1	no_hit	0	no_hit	0
212457_PUR_f+r	none	none	none	none	none	no_hit	0	no_hit	0	no_hit	0
212459_PUR_f+r	none	none	none	none	none	no_hit	0	no_hit	0	no_hit	0
212555_PUR_f+r	gene	none	none	none	DR973051	chromosome_9	1	Chr5	1	8	1
212567_PUR_f+r	none	none	none	none	none	no_hit	0	no_hit	0	no_hit	0
212661_PUR_f+r	none	none	none	none	none	no_hit	0	no_hit	0	no_hit	0
212817_PUR_f+r	none	none	none	none	none	no_hit	0	no_hit	0	no_hit	0
212878_PUR_f+r	other	none	none	none	none	chromosome_7	1	no_hit	0	no_hit	0
212901_PUR_f+r	none	none	none	none	none	no_hit	0	no_hit	0	7	0
212971_PUR_f+r	none	none	none	none	none	no_hit	0	no_hit	0	no_hit	0
212976_PUR_f+r	other	gi|36026799|gb|CA285790.1|CA285790	gi|34447034|gb|CF434333.1|CF434333	none	none	chromosome_2	1	no_hit	0	no_hit	0
213096_PUR_f+r	none	none	none	none	none	no_hit	0	no_hit	0	no_hit	0
213334_PUR_f+r	none	none	none	none	none	no_hit	0	no_hit	0	no_hit	0
213335_PUR_f+r	none	none	none	none	none	no_hit	0	no_hit	0	no_hit	0
213545_PUR_f+r	other	none	none	none	none	chromosome_1	1	no_hit	0	no_hit	0
213605_PUR_f+r	none	none	none	none	none	no_hit	0	no_hit	0	no_hit	0
213609_PUR_r	none	none	none	none	none	no_hit	0	no_hit	0	no_hit	0
213623_PUR_f+r	none	none	none	none	none	no_hit	0	no_hit	0	no_hit	0
213710_PUR_f+r	other	gi|35201639|gb|CF570313.1|CF570313	gi|14592161|gb|BI139718.1|BI139718	none	none	chromosome_1	1	no_hit	0	no_hit	0
213859_PUR_f+r	none	none	none	none	none	no_hit	0	no_hit	0	no_hit	0
213911_PUR_f+r	other	none	none	none	none	chromosome_4	1	no_hit	0	no_hit	0
213993_PUR_f+r	none	gi|35106354|gb|CA176510.1|CA176510	none	none	none	no_hit	0	no_hit	0	no_hit	0
213994_PUR_f+r	none	none	none	none	none	no_hit	0	no_hit	0	no_hit	0
214091_PUR_f+r	gene	none	none	none	none	chromosome_4	1	no_hit	0	5	1
214162_PUR_f+r	gene	gi|34916898|gb|CA065374.1|CA065374	none	none	none	chromosome_3	1	Chr3	0	3	1
214258_PUR_f+r	none	none	none	none	none	no_hit	0	no_hit	0	no_hit	0
214316_PUR_f+r	other	none	none	gi|86532027|gb|CI172233.1|CI172233	none	chromosome_10	1	no_hit	0	no_hit	0
214498_PUR_f+r	none	none	none	none	none	no_hit	0	no_hit	0	no_hit	0
214499_PUR_f+r	none	none	none	none	none	no_hit	0	no_hit	0	no_hit	0
214517_PUR_f+r	gene	gi|34968376|gb|CA115069.1|CA115069	gi|30935832|gb|CD205604.1|CD205604	none	CF630789	chromosome_4	1	no_hit	0	5	1
214607_PUR_f+r	none	none	none	none	none	no_hit	0	no_hit	0	no_hit	0
214655_PUR_f+r	gene	gi|35060057|gb|CA153708.1|CA153708	none	none	BE512182	chromosome_4	1	no_hit	0	4	1
250381_PUR_f+r	none	none	none	none	none	no_hit	0	no_hit	0	5	0
250394_PUR_f+r	gene	none	none	none	CO526189	chromosome_1	1	no_hit	0	9	1
250415_PUR_f+r	gene	gi|34969570|gb|CA116263.1|CA116263	none	none	none	chromosome_4	1	Chr2	1	no_hit	0
250422_PUR_f+r	none	none	gi|9855902|gb|BE600717.1|BE600717	none	FL213385	no_hit	0	no_hit	0	no_hit	0
250425_PUR_f+r	other	none	none	none	none	chromosome_4	1	no_hit	0	4	1
250427_PUR_f+r	gene	none	gi|8548600|gb|BE126010.1|BE126010	gi|58598898|gb|CK009426.1|CK009426	EB160539	chromosome_1	1	Chr3	1	1	1
250433_PUR_f+r	none	none	none	none	none	no_hit	0	no_hit	0	no_hit	0
250441_PUR_f+r	none	none	none	none	none	no_hit	0	no_hit	0	no_hit	0
250442_PUR_f+r	none	none	none	none	none	no_hit	0	no_hit	0	no_hit	0
250453_PUR_f+r	none	gi|34920640|gb|CA069116.1|CA069116	none	gi|87030218|gb|CI270228.1|CI270228	BU050104	no_hit	0	no_hit	0	no_hit	0
250464_PUR_f+r	none	none	none	none	none	no_hit	0	no_hit	0	8	0
250475_PUR_f+r	match	gi|35972966|gb|CA268965.1|CA268965	none	none	none	chromosome_2	1	no_hit	0	no_hit	0
250477_PUR_f+r	none	gi|34946837|gb|CA093530.1|CA093530	none	none	none	no_hit	0	no_hit	0	no_hit	0
250480_PUR_f+r	other	none	none	none	none	chromosome_2	1	no_hit	0	no_hit	0
250485_PUR_f+r	none	none	none	none	none	no_hit	0	no_hit	0	no_hit	0
250490_PUR_f+r	none	gi|34928505|gb|CA076232.1|CA076232	none	none	none	no_hit	0	no_hit	0	no_hit	0
250501_PUR_f+r	other	none	none	none	none	chromosome_3	1	no_hit	0	8	1
250507_PUR_f+r	gene	gi|268800828|gb|DN235420.1|DN235420	none	none	none	chromosome_1	1	no_hit	0	5	1
250525_PUR_f+r	none	none	none	none	none	no_hit	0	no_hit	0	no_hit	0
250533_PUR_f+r	other	gi|35076997|gb|CA162019.1|CA162019	none	none	none	chromosome_1	1	no_hit	0	no_hit	0
250534_PUR_f+r	other	none	none	none	none	chromosome_6	1	no_hit	0	no_hit	0
250558_PUR_f+r	gene	gi|268775627|gb|DN193271.1|DN193271	gi|7536052|gb|AW672143.1|AW672143	gi|88226523|gb|CI226439.1|CI226439	EE021995	chromosome_6	1	Chr4	1	2	1
250561_PUR_f+r	gene	none	none	none	none	chromosome_4	1	no_hit	0	4	1
250581_PUR_f+r	gene	gi|35049094|gb|CA148248.1|CA148248	gi|9296244|gb|BE355240.1|BE355240	none	none	chromosome_1	1	no_hit	0	1	1
250584_PUR_f+r	gene	gi|34958380|gb|CA105073.1|CA105073	none	none	FL027529	chromosome_9	1	no_hit	0	4	0
250595_PUR_f+r	none	none	none	none	none	no_hit	0	no_hit	0	no_hit	0
250598_PUR_f+r	gene	none	none	none	none	chromosome_4	1	no_hit	0	no_hit	0
250614_PUR_f+r	none	none	none	none	none	no_hit	0	no_hit	0	no_hit	0
250619_PUR_f+r	other	none	none	none	CF919893	super_20	0	no_hit	0	no_hit	0
250627_PUR_f+r	gene	gi|35257825|gb|CA212484.1|CA212484	none	gi|88720992|gb|CI744291.1|CI744291	DT651772	chromosome_4	1	no_hit	0	5	1
250664_PUR_f+r	none	none	none	none	none	no_hit	0	no_hit	0	no_hit	0
250684_PUR_f+r	none	none	none	none	none	no_hit	0	no_hit	0	no_hit	0
250699_PUR_f+r	gene	gi|35337473|gb|CA252027.1|CA252027	gi|9853576|gb|BE598503.1|BE598503	gi|218493861|gb|FG948270.1|FG948270	CF272844	chromosome_1	1	Chr10	1	1	1
250700_PUR_f+r	gene;match	gi|268780946|gb|DN194122.1|DN194122	gi|18059611|gb|BM322552.1|BM322552	none	none	chromosome_5	1	no_hit	0	no_hit	0
250701_PUR_f+r	gene	none	none	none	none	chromosome_2	1	no_hit	0	2	1
250717_PUR_f+r	none	gi|35105565|gb|CA176138.1|CA176138	none	none	none	no_hit	0	no_hit	0	no_hit	0
250718_PUR_f+r	other	none	none	none	none	chromosome_1	1	no_hit	0	1	1
250719_PUR_f+r	none	none	none	none	none	no_hit	0	no_hit	0	no_hit	0
250727_PUR_f+r	other	none	none	none	none	chromosome_9	1	no_hit	0	no_hit	0
250731_PUR_f+r	none	none	none	none	none	no_hit	0	no_hit	0	no_hit	0
250766_PUR_f+r	other	none	none	none	none	chromosome_3	1	no_hit	0	no_hit	0
250770_PUR_f+r	gene	none	none	none	CA828957	chromosome_2	1	no_hit	0	7	1
250774_PUR_r	none	none	none	none	none	no_hit	0	no_hit	0	no_hit	0
250778_PUR_r	none	none	none	none	none	no_hit	0	no_hit	0	no_hit	0
250796_PUR_f+r	other	none	none	none	none	chromosome_1	1	no_hit	0	no_hit	0
250797_PUR_f+r	other	none	none	none	none	chromosome_2	1	no_hit	0	no_hit	0
250803_PUR_f+r	match	gi|34949994|gb|CA096687.1|CA096687	gi|14688970|gb|BI211246.1|BI211246	gi|29679622|gb|CB675897.1|CB675897	CD438927	chromosome_10	1	no_hit	0	no_hit	0
250806_PUR_f+r	none	none	none	none	none	no_hit	0	no_hit	0	no_hit	0
250810_PUR_f+r	gene	gi|36000949|gb|CA277982.1|CA277982	none	none	CO468389	chromosome_5	1	no_hit	0	no_hit	0
250826_PUR_f+r	gene	none	none	none	none	chromosome_5	1	no_hit	0	no_hit	0
250827_PUR_f+r	gene	gi|35016787|gb|CA132118.1|CA132118	gi|30949916|gb|CD212637.1|CD212637	none	none	chromosome_7	1	Chr8	1	1	1
250836_PUR_f+r	none	none	none	none	none	no_hit	0	no_hit	0	no_hit	0
250845_PUR_f+r	gene	none	none	none	none	chromosome_2	1	no_hit	0	no_hit	0
250887_PUR_f+r	gene	gi|35297069|gb|CA232004.1|CA232004	none	none	none	chromosome_2	1	Chr9	1	2	1
250899_PUR_f+r	none	none	none	none	none	no_hit	0	no_hit	0	no_hit	0
250904_PUR_f+r	none	none	none	none	none	no_hit	0	no_hit	0	no_hit	0
250912_PUR_f+r	none	none	none	none	none	no_hit	0	no_hit	0	no_hit	0
250916_PUR_f+r	other	none	none	none	none	chromosome_3	1	no_hit	0	no_hit	0
250925_PUR_f+r	other	none	none	none	none	chromosome_5	1	no_hit	0	no_hit	0
250938_PUR_f+r	none	none	none	none	none	no_hit	0	no_hit	0	no_hit	0
250944_PUR_f+r	gene	none	gi|11921885|gb|BF656751.1|BF656751	none	AW497505	chromosome_3	1	no_hit	0	3	1
250953_PUR_f+r	gene	none	none	none	none	chromosome_2	1	no_hit	0	2	1
250956_PUR_f+r	none	none	none	none	none	no_hit	0	no_hit	0	no_hit	0
250964_PUR_f+r	gene	none	none	none	none	chromosome_5	1	no_hit	0	4	1
250971_PUR_f+r	gene	none	none	gi|58686868|gb|CK075555.1|CK075555	FL218391	chromosome_3	1	Chr1	1	8	1
250976_PUR_f+r	gene	none	none	none	none	chromosome_2	1	no_hit	0	6	0
250979_PUR_f+r	other	none	none	none	none	chromosome_3	1	no_hit	0	5	0
250983_PUR_f+r	gene	gi|34975870|gb|CA122562.1|CA122562	none	gi|88957014|gb|CI095064.1|CI095064	none	chromosome_6	1	no_hit	0	no_hit	0
250987_PUR_f+r	other	gi|35944726|gb|CA257618.1|CA257618	none	none	none	chromosome_6	1	no_hit	0	10	1
251003_PUR_f+r	none	gi|35099943|gb|CA173377.1|CA173377	none	none	none	no_hit	0	no_hit	0	no_hit	0
251009_PUR_f+r	none	none	none	none	none	no_hit	0	no_hit	0	no_hit	0
251042_PUR_f+r	gene	none	none	none	none	chromosome_1	1	Chr3	1	1	1
251055_PUR_f+r	other	none	none	none	none	chromosome_2	1	no_hit	0	no_hit	0
251067_PUR_f+r	none	none	none	none	none	no_hit	0	no_hit	0	2	0
251105_PUR_f+r	none	none	none	none	none	no_hit	0	no_hit	0	no_hit	0
251130_PUR_f+r	other	none	none	none	none	chromosome_1	1	no_hit	0	no_hit	0
251138_PUR_f+r	other	none	gi|30935445|gb|CD205414.1|CD205414	none	none	chromosome_2	1	no_hit	0	no_hit	0
251146_PUR_f+r	gene	none	none	none	none	chromosome_6	1	no_hit	0	2	1
251150_PUR_f+r	other	gi|35206285|gb|CF574959.1|CF574959	gi|31344526|gb|CD428883.1|CD428883	none	none	chromosome_10	1	Chr2	0	5	1
251155_PUR_f+r	none	none	none	none	none	no_hit	0	no_hit	0	no_hit	0
251161_PUR_f+r	none	none	none	none	none	no_hit	0	no_hit	0	no_hit	0
251171_PUR_f+r	none	gi|34928218|gb|CA075945.1|CA075945	none	none	none	no_hit	0	no_hit	0	no_hit	0
251185_PUR_f+r	gene	gi|35948827|gb|CA259667.1|CA259667	gi|18062294|gb|BM323993.1|BM323993	gi|29636791|gb|CB641800.1|CB641800	CB411213	chromosome_1	1	no_hit	0	1	1
251188_PUR_f+r	gene	none	none	none	none	chromosome_1	1	Chr10	1	1	1
251206_PUR_f+r	other	none	none	none	none	chromosome_6	1	no_hit	0	no_hit	0
251209_PUR_f+r	gene	none	none	gi|58665882|gb|CK054568.1|CK054568	none	chromosome_2	1	no_hit	0	no_hit	0
251214_PUR_f+r	other	none	none	none	none	chromosome_3	1	no_hit	0	no_hit	0
251265_PUR_r	other	none	none	none	none	chromosome_3	1	no_hit	0	3	1
251269_PUR_f+r	gene	gi|34916363|gb|CA064839.1|CA064839	gi|37755015|gb|CF770540.1|CF770540	gi|86505040|gb|CI147673.1|CI147673	DR831330	chromosome_8	1	no_hit	0	10	1
251289_PUR_f+r	gene	none	none	none	none	chromosome_6	1	Chr2	0	10	1
251298_PUR_f+r	none	none	none	none	none	no_hit	0	no_hit	0	no_hit	0
251301_PUR_f+r	none	gi|34976954|gb|CA123646.1|CA123646	none	none	none	no_hit	0	no_hit	0	no_hit	0
251318_PUR_f+r	gene	none	none	none	none	chromosome_10	1	no_hit	0	no_hit	0
251326_PUR_f+r	none	none	none	none	none	no_hit	0	no_hit	0	no_hit	0
251334_PUR_f+r	none	none	none	none	none	no_hit	0	no_hit	0	no_hit	0
251337_PUR_f+r	match	none	none	none	none	chromosome_10	1	no_hit	0	no_hit	0
251377_PUR_f+r	gene	gi|34959738|gb|CA106431.1|CA106431	gi|18064261|gb|BM325124.1|BM325124	gi|29676170|gb|CB672445.1|CB672445	DT944906	chromosome_1	1	no_hit	0	1	1
251386_PUR_f+r	none	none	none	none	none	no_hit	0	no_hit	0	no_hit	0
251396_PUR_f+r	other	none	none	none	none	chromosome_8	1	no_hit	0	no_hit	0
251401_PUR_f+r	other	gi|33462044|gb|BQ534281.1|BQ534281	none	none	none	super_12	0	no_hit	0	no_hit	0
251409_PUR_f+r	gene	gi|35335373|gb|CA251062.1|CA251062	none	none	FL134142	chromosome_4	1	no_hit	0	no_hit	0
251427_PUR_f+r	other	none	none	none	none	chromosome_1	1	no_hit	0	no_hit	0
251438_PUR_f+r	gene	gi|35007029|gb|CA127291.1|CA127291	none	gi|87027382|gb|CI270057.1|CI270057	DV025899	chromosome_10	1	Chr2	0	5	1
251454_PUR_f+r	other	none	none	none	none	chromosome_3	1	no_hit	0	no_hit	0
251459_PUR_f+r	none	gi|33459315|gb|BQ531552.1|BQ531552	none	gi|25801089|gb|CA757050.1|CA757050	FL086757	no_hit	0	no_hit	0	no_hit	0
251468_PUR_f+r	other	none	none	none	none	chromosome_10	1	no_hit	0	9	1
251478_PUR_f+r	none	none	none	none	none	no_hit	0	no_hit	0	no_hit	0
251499_PUR_f+r	other	none	none	none	none	chromosome_5	1	no_hit	0	no_hit	0
251502_PUR_f+r	none	none	none	none	none	no_hit	0	no_hit	0	1	0
251506_PUR_f+r	none	none	none	none	none	no_hit	0	no_hit	0	no_hit	0
251522_PUR_f+r	other	none	none	none	none	chromosome_10	1	no_hit	0	no_hit	0
251527_PUR_r	gene	none	none	none	none	chromosome_2	1	no_hit	0	no_hit	0
251535_PUR_f+r	gene	gi|34917478|gb|CA065954.1|CA065954	none	none	none	chromosome_10	1	no_hit	0	no_hit	0
251565_PUR_f+r	none	none	none	none	none	no_hit	0	no_hit	0	no_hit	0
251570_PUR_r	none	none	none	none	none	no_hit	0	no_hit	0	no_hit	0
251582_PUR_r	none	none	none	none	none	no_hit	0	no_hit	0	no_hit	0
251601_PUR_f+r	other	none	none	none	none	chromosome_9	1	no_hit	0	6	1
251606_PUR_f+r	none	gi|34952785|gb|CA099478.1|CA099478	none	none	none	no_hit	0	no_hit	0	no_hit	0
251620_PUR_f+r	other	none	none	none	none	chromosome_3	1	no_hit	0	no_hit	0
251623_PUR_f+r	none	none	none	none	none	no_hit	0	no_hit	0	no_hit	0
251625_PUR_f+r	other	none	none	none	none	chromosome_2	1	no_hit	0	7	1
251666_PUR_f+r	none	none	none	none	none	no_hit	0	no_hit	0	no_hit	0
251678_PUR_f+r	other	none	none	none	none	chromosome_5	1	no_hit	0	no_hit	0
251684_PUR_f+r	match	none	gi|37707081|gb|CF757856.1|CF757856	none	none	chromosome_9	1	no_hit	0	6	1
251688_PUR_f+r	gene	none	none	none	none	chromosome_3	1	Chr1	1	3	1
251697_PUR_f+r	none	gi|35996343|gb|CA276415.1|CA276415	gi|30942010|gb|CD208678.1|CD208678	gi|88719775|gb|CI743285.1|CI743285	DV551184	no_hit	0	no_hit	0	no_hit	0
251709_PUR_f+r	gene	none	none	none	none	chromosome_2	1	Chr7	1	2	1
251718_PUR_r	other	none	none	none	none	chromosome_10	1	no_hit	0	no_hit	0
251735_PUR_f+r	other	none	none	none	none	chromosome_3	1	no_hit	0	5	0
251753_PUR_r	gene	gi|35114310|gb|CA180484.1|CA180484	gi|30975524|gb|CD232059.1|CD232059	gi|29626096|gb|CB631107.1|CB631107	DT945491	chromosome_10	1	Chr6	1	6	1
251762_PUR_f+r	other	none	none	none	none	chromosome_5	1	no_hit	0	4	1
251782_PUR_f+r	other	none	none	none	none	chromosome_8	1	no_hit	0	3	1
251814_PUR_f+r	gene	gi|35103507|gb|CA175135.1|CA175135	gi|7660430|gb|AW746692.1|AW746692	none	AI374545	chromosome_1	1	no_hit	0	1	1
251849_PUR_f+r	gene	none	gi|57819237|gb|CX620450.1|CX620450	gi|29643053|gb|CB648060.1|CB648060	EC890388	chromosome_4	1	Chr2	1	5	1
251850_PUR_f+r	gene	gi|35023794|gb|CA135612.1|CA135612	gi|6859704|gb|AW287713.2|AW287713	gi|58664567|gb|CK053253.1|CK053253	FL285830	chromosome_2	1	no_hit	0	7	1
251853_PUR_f+r	other	none	none	none	none	chromosome_10	1	no_hit	0	no_hit	0
251854_PUR_f+r	other	gi|35340757|gb|CA253638.1|CA253638	none	none	none	chromosome_2	1	no_hit	0	2	1
251858_PUR_f+r	match	none	none	none	none	chromosome_1	1	no_hit	0	no_hit	0
251879_PUR_f+r	none	none	none	none	none	no_hit	0	no_hit	0	no_hit	0
251899_PUR_f+r	gene	none	none	none	none	chromosome_3	1	Chr1	1	3	1
251905_PUR_f+r	other	none	none	none	none	chromosome_10	1	no_hit	0	9	1
251915_PUR_f+r	gene	none	gi|57811457|gb|CX612737.1|CX612737	none	FK984788	chromosome_3	1	no_hit	0	8	1
251918_PUR_f+r	other	none	none	none	none	chromosome_6	1	no_hit	0	10	1
251922_PUR_f+r	none	gi|34967619|gb|CA114312.1|CA114312	none	none	none	no_hit	0	no_hit	0	no_hit	0
251923_PUR_f+r	other	none	none	none	none	chromosome_9	1	no_hit	0	no_hit	0
251932_PUR_f+r	other	none	none	none	none	chromosome_8	1	no_hit	0	no_hit	0
251934_PUR_f+r	none	none	none	none	none	no_hit	0	no_hit	0	no_hit	0
251946_PUR_f+r	other	none	none	none	none	chromosome_4	1	no_hit	0	4	1
251960_PUR_f+r	none	none	none	none	none	no_hit	0	no_hit	0	no_hit	0
251974_PUR_f+r	none	none	none	none	none	no_hit	0	no_hit	0	1	0
251979_PUR_f+r	other	none	none	none	none	chromosome_1	1	no_hit	0	no_hit	0
251995_PUR_f+r	match	gi|166794769|gb|DV733604.1|DV733604	none	none	none	chromosome_10	1	no_hit	0	3	0
251999_PUR_f+r	gene	gi|166789771|gb|DV730091.1|DV730091	gi|160711936|gb|EH411785.1|EH411785	gi|27576938|gb|CA999632.1|CA999632	CD977554	chromosome_4	1	no_hit	0	9	0
252001_PUR_f+r	none	none	none	none	none	no_hit	0	no_hit	0	no_hit	0
252003_PUR_f+r	gene	none	none	none	none	chromosome_4	1	no_hit	0	no_hit	0
252018_PUR_f+r	gene	none	none	none	none	chromosome_4	1	no_hit	0	5	1
252032_PUR_f+r	none	none	none	none	none	no_hit	0	no_hit	0	5	0
252040_PUR_f+r	none	none	none	none	none	no_hit	0	no_hit	0	no_hit	0
252048_PUR_f+r	gene	gi|35333015|gb|CA249898.1|CA249898	gi|57807702|gb|CX608982.1|CX608982	gi|87039351|gb|CI193973.1|CI193973	AI714882	chromosome_3	1	no_hit	0	8	1
252054_PUR_f+r	none	gi|35025980|gb|CA136711.1|CA136711	none	none	none	no_hit	0	no_hit	0	no_hit	0
252060_PUR_f+r	none	none	none	none	none	no_hit	0	no_hit	0	no_hit	0
252061_PUR_f+r	gene	none	none	gi|88466613|gb|CI532420.1|CI532420	none	chromosome_7	1	no_hit	0	no_hit	0
252083_PUR_f+r	none	none	none	none	none	no_hit	0	no_hit	0	no_hit	0
252096_PUR_r	gene	none	none	gi|25801366|gb|CA757327.1|CA757327	none	chromosome_7	1	no_hit	0	no_hit	0
252109_PUR_f+r	none	none	none	none	none	no_hit	0	no_hit	0	no_hit	0
252125_PUR_f+r	none	none	none	none	none	no_hit	0	no_hit	0	no_hit	0
252156_PUR_f+r	gene	gi|35948451|gb|CA259478.1|CA259478	gi|45984470|gb|CN145338.1|CN145338	gi|86500841|gb|CI143474.1|CI143474	CO530016	chromosome_2	1	no_hit	0	2	1
252189_PUR_f+r	other	none	none	none	none	chromosome_1	1	no_hit	0	no_hit	0
252193_PUR_f+r	gene	gi|34952536|gb|CA099229.1|CA099229	gi|18052893|gb|BM318551.1|BM318551	gi|29661613|gb|CB657888.1|CB657888	DT939351	chromosome_10	1	Chr6	1	9	1
252199_PUR_f+r	other	none	none	none	none	chromosome_10	1	no_hit	0	no_hit	0
252225_PUR_f+r	none	gi|35092854|gb|CA169934.1|CA169934	none	none	none	no_hit	0	no_hit	0	no_hit	0
252231_PUR_f+r	none	none	none	none	none	no_hit	0	no_hit	0	no_hit	0
252250_PUR_f+r	none	none	none	none	none	no_hit	0	no_hit	0	no_hit	0
252273_PUR_f+r	none	none	none	none	none	no_hit	0	no_hit	0	no_hit	0
252278_PUR_f+r	none	none	none	none	none	no_hit	0	no_hit	0	no_hit	0
252284_PUR_f+r	none	none	none	none	none	no_hit	0	no_hit	0	5	0
252286_PUR_f+r	gene	none	none	none	none	chromosome_6	1	no_hit	0	2	1
252289_PUR_f+r	none	none	none	none	none	no_hit	0	no_hit	0	no_hit	0
252293_PUR_f+r	gene	gi|35312009|gb|CA239427.1|CA239427	none	none	none	chromosome_8	1	no_hit	0	no_hit	0
252310_PUR_f+r	other	none	none	none	DV527688	chromosome_6	1	no_hit	0	2	1
252312_PUR_f+r	other	none	none	none	none	chromosome_4	1	no_hit	0	no_hit	0
252314_PUR_f+r	none	gi|30109827|gb|BQ804039.1|BQ804039	gi|31377314|gb|CD462217.1|CD462217	gi|163928260|gb|EG712564.1|EG712564	DR802721	no_hit	0	no_hit	0	no_hit	0
252330_PUR_f+r	gene	gi|35109790|gb|CA178226.1|CA178226	gi|9302656|gb|BE361099.1|BE361099	gi|29612779|gb|CB617792.1|CB617792	CF045682	chromosome_2	1	Chr7	1	2	1
252336_PUR_f+r	gene	gi|35324349|gb|CA245579.1|CA245579	gi|45988197|gb|CN147579.1|CN147579	gi|58687481|gb|CK076168.1|CK076168	EC878869	chromosome_1	1	Chr3	1	1	1
252337_PUR_f+r	gene	none	gi|34518614|gb|CF489745.1|CF489745	none	none	chromosome_3	1	no_hit	0	8	1
252346_PUR_f+r	other	gi|34930817|gb|CA078545.1|CA078545	none	none	none	chromosome_7	1	no_hit	0	no_hit	0
252356_PUR_r	gene	none	none	none	CF038076	chromosome_3	1	no_hit	0	8	1
252361_PUR_f+r	other	none	none	none	none	chromosome_6	1	no_hit	0	10	1
252367_PUR_f+r	other	none	none	none	none	chromosome_5	1	no_hit	0	no_hit	0
252376_PUR_f+r	gene	gi|35328476|gb|CA247653.1|CA247653	none	none	AW067028	chromosome_7	1	no_hit	0	8	0
252384_PUR_f+r	none	none	none	none	none	no_hit	0	no_hit	0	no_hit	0
252412_PUR_f+r	none	none	none	none	none	no_hit	0	no_hit	0	no_hit	0
252417_PUR_f+r	match	none	none	none	none	chromosome_5	1	no_hit	0	no_hit	0
252421_PUR_f+r	none	none	none	none	none	no_hit	0	no_hit	0	no_hit	0
252433_PUR_f+r	other	none	none	none	none	chromosome_5	1	no_hit	0	no_hit	0
252444_PUR_f+r	none	none	none	none	none	no_hit	0	no_hit	0	no_hit	0
252446_PUR_f+r	other	none	none	none	none	chromosome_3	1	no_hit	0	3	1
252464_PUR_f+r	none	none	none	none	none	no_hit	0	no_hit	0	no_hit	0
252490_PUR_f+r	gene	none	none	none	none	chromosome_6	1	no_hit	0	2	1
252506_PUR_r	other	none	none	none	none	chromosome_7	1	no_hit	0	no_hit	0
252510_PUR_f	none	none	none	none	none	no_hit	0	no_hit	0	no_hit	0
252511_PUR_f+r	none	none	none	none	none	no_hit	0	no_hit	0	no_hit	0
252521_PUR_f+r	none	none	none	none	none	no_hit	0	no_hit	0	no_hit	0
252526_PUR_f+r	other	none	none	none	none	chromosome_8	1	no_hit	0	no_hit	0
252530_PUR_f+r	gene	none	none	none	none	chromosome_4	1	Chr2	1	5	1
252538_PUR_f+r	none	none	none	none	none	no_hit	0	no_hit	0	no_hit	0
252546_PUR_f+r	other	gi|35202289|gb|CF570963.1|CF570963	none	none	none	chromosome_7	1	no_hit	0	no_hit	0
252549_PUR_f+r	none	gi|35003738|gb|CA125637.1|CA125637	none	none	none	no_hit	0	no_hit	0	no_hit	0
252556_PUR_f+r	none	none	none	none	none	no_hit	0	no_hit	0	no_hit	0
252572_PUR_f+r	other	none	none	none	none	chromosome_2	1	no_hit	0	no_hit	0
252589_PUR_f+r	gene	gi|35336176|gb|CA251450.1|CA251450	none	none	CO519944	chromosome_8	1	no_hit	0	2	0
252592_PUR_f+r	none	none	none	none	none	no_hit	0	no_hit	0	no_hit	0
252601_PUR_f+r	none	none	none	none	none	no_hit	0	no_hit	0	no_hit	0
252605_PUR_f+r	gene	none	none	none	none	chromosome_4	1	no_hit	0	no_hit	0
252615_PUR_f+r	other	gi|35099971|gb|CA173391.1|CA173391	none	none	none	chromosome_8	1	no_hit	0	no_hit	0
252623_PUR_f+r	none	none	none	none	none	no_hit	0	no_hit	0	no_hit	0
252633_PUR_f	none	none	none	none	none	no_hit	0	no_hit	0	no_hit	0
252643_PUR_f+r	other	none	none	none	none	chromosome_7	1	no_hit	0	no_hit	0
252645_PUR_f+r	gene	gi|36054092|gb|CA293489.1|CA293489	gi|8547763|gb|BE125076.1|BE125076	gi|29687141|gb|CB683416.1|CB683416	CN844977	chromosome_2	1	no_hit	0	7	1
252663_PUR_f+r	none	none	none	none	none	no_hit	0	no_hit	0	1	0
252664_PUR_f+r	none	none	none	none	none	no_hit	0	no_hit	0	no_hit	0
252678_PUR_f+r	gene	none	none	none	none	chromosome_1	1	no_hit	0	1	1
252685_PUR_f+r	none	none	none	none	none	no_hit	0	no_hit	0	no_hit	0
252690_PUR_f+r	none	none	none	none	none	no_hit	0	no_hit	0	no_hit	0
252703_PUR_f+r	none	none	none	none	none	no_hit	0	no_hit	0	no_hit	0
252706_PUR_f+r	none	none	none	none	none	no_hit	0	no_hit	0	no_hit	0
252707_PUR_f+r	other	none	none	none	none	chromosome_5	1	Chr11	1	4	1
252714_PUR_f+r	other	none	none	none	none	chromosome_1	1	no_hit	0	no_hit	0
252726_PUR_f+r	gene	none	none	none	none	chromosome_8	1	no_hit	0	no_hit	0
252742_PUR_f	none	none	none	none	none	no_hit	0	no_hit	0	no_hit	0
252744_PUR_f+r	other	gi|35262936|gb|CA215046.1|CA215046	none	none	none	chromosome_9	1	no_hit	0	no_hit	0
252759_PUR_f+r	gene	gi|34955355|gb|CA102048.1|CA102048	none	gi|88837534|gb|CI078894.1|CI078894	EB399908	chromosome_2	1	no_hit	0	no_hit	0
252765_PUR_f+r	none	none	none	none	none	no_hit	0	no_hit	0	no_hit	0
252769_PUR_f+r	none	none	none	none	none	no_hit	0	no_hit	0	no_hit	0
252774_PUR_f+r	gene	none	none	none	none	chromosome_6	1	no_hit	0	no_hit	0
252781_PUR_f+r	none	none	none	none	none	no_hit	0	no_hit	0	no_hit	0
252784_PUR_f+r	none	none	none	none	none	no_hit	0	no_hit	0	no_hit	0
252786_PUR_f+r	gene	gi|35093072|gb|CA170043.1|CA170043	gi|45970266|gb|CN137016.1|CN137016	gi|58692280|gb|CK080967.1|CK080967	DV032562	chromosome_6	1	Chr4	1	2	1
252799_PUR_f+r	gene	none	none	none	none	chromosome_1	1	no_hit	0	no_hit	0
252809_PUR_f+r	other	none	none	none	none	chromosome_1	1	no_hit	0	no_hit	0
252816_PUR_f+r	gene	none	none	none	none	chromosome_1	1	no_hit	0	9	1
252818_PUR_f	none	none	none	none	none	no_hit	0	no_hit	0	no_hit	0
252819_PUR_r	none	none	none	none	none	no_hit	0	no_hit	0	no_hit	0
252839_PUR_f+r	other	gi|34946942|gb|CA093635.1|CA093635	none	none	none	chromosome_8	1	no_hit	0	no_hit	0
252850_PUR_f+r	other	none	none	none	none	chromosome_10	1	no_hit	0	no_hit	0
252853_PUR_f+r	none	none	none	none	none	no_hit	0	no_hit	0	no_hit	0
252868_PUR_f+r	none	gi|35234500|gb|CA200823.1|CA200823	none	none	none	no_hit	0	no_hit	0	no_hit	0
252878_PUR_f+r	none	none	none	none	none	no_hit	0	no_hit	0	no_hit	0
252880_PUR_r	gene	none	gi|57819259|gb|CX620472.1|CX620472	none	DR797137	chromosome_6	1	no_hit	0	10	1
252903_PUR_f+r	none	none	none	none	none	no_hit	0	no_hit	0	no_hit	0
252932_PUR_f+r	other	gi|35940043|gb|CA255298.1|CA255298	none	none	none	chromosome_6	1	no_hit	0	no_hit	0
252944_PUR_f+r	none	none	none	none	none	no_hit	0	no_hit	0	no_hit	0
252955_PUR_f+r	none	none	none	none	none	no_hit	0	no_hit	0	no_hit	0
252978_PUR_f+r	other	none	none	none	DN218057	chromosome_2	1	no_hit	0	no_hit	0
252991_PUR_f+r	none	none	none	none	none	no_hit	0	no_hit	0	no_hit	0
252993_PUR_f+r	gene;match	gi|33461248|gb|BQ533485.1|BQ533485	gi|34446137|gb|CF433436.1|CF433436	none	BU102488	chromosome_6	1	no_hit	0	2	1
253005_PUR_f+r	gene	none	gi|57812234|gb|CX613514.1|CX613514	gi|58606246|gb|CK034279.1|CK034279	DR802098	chromosome_2	1	Chr9	1	7	1
253006_PUR_f+r	none	none	none	none	none	no_hit	0	no_hit	0	no_hit	0
253010_PUR_f+r	none	gi|35061720|gb|CA154535.1|CA154535	gi|160713831|gb|EH409619.1|EH409619	gi|58692779|gb|CK081466.1|CK081466	DN223903	no_hit	0	Chr1	0	10	0
253022_PUR_f+r	none	none	none	none	none	no_hit	0	no_hit	0	no_hit	0
253028_PUR_f+r	none	none	none	none	none	no_hit	0	no_hit	0	no_hit	0
253056_PUR_f+r	none	none	none	none	none	no_hit	0	no_hit	0	no_hit	0
253058_PUR_f+r	none	none	none	none	none	no_hit	0	no_hit	0	no_hit	0
253062_PUR_f+r	gene	gi|34960312|gb|CA107005.1|CA107005	gi|9848049|gb|BE592976.1|BE592976	gi|4716104|gb|AU057220.1|AU057220	CO439099	chromosome_2	1	no_hit	0	5	0
253070_PUR_f+r	none	none	none	none	none	no_hit	0	no_hit	0	no_hit	0
253086_PUR_f+r	gene	none	none	none	none	chromosome_3	1	Chr1	1	3	1
253091_PUR_f+r	other	none	none	none	none	chromosome_5	1	no_hit	0	no_hit	0
253100_PUR_f+r	gene	none	none	none	none	chromosome_2	1	no_hit	0	10	0
253101_PUR_f+r	other	none	none	none	none	chromosome_5	1	no_hit	0	no_hit	0
253107_PUR_f+r	none	none	none	none	none	no_hit	0	no_hit	0	no_hit	0
253121_PUR_f+r	none	none	none	none	none	no_hit	0	no_hit	0	no_hit	0
253131_PUR_f+r	gene	gi|34976731|gb|CA123423.1|CA123423	none	gi|29624135|gb|CB629146.1|CB629146	DV029981	chromosome_4	1	no_hit	0	4	1
253140_PUR_f+r	gene	none	none	none	none	chromosome_7	1	no_hit	0	1	1
253147_PUR_f+r	other	none	none	none	none	chromosome_2	1	no_hit	0	no_hit	0
253153_PUR_f+r	gene	none	none	none	none	chromosome_10	1	no_hit	0	6	1
253155_PUR_f+r	gene	gi|35302384|gb|CA234638.1|CA234638	gi|18067770|gb|BM328633.1|BM328633	gi|29632071|gb|CB637080.1|CB637080	AI622498	chromosome_10	1	Chr6	1	6	1
253168_PUR_f+r	gene	gi|34959983|gb|CA106676.1|CA106676	gi|18059930|gb|BM322728.1|BM322728	gi|58687346|gb|CK076033.1|CK076033	CA398287	chromosome_9	1	Chr5	1	6	1
253173_PUR_f+r	none	gi|35312369|gb|CA239607.1|CA239607	none	none	none	no_hit	0	no_hit	0	no_hit	0
253174_PUR_f+r	gene	gi|36051909|gb|CA292754.1|CA292754	gi|30950543|gb|CD212948.1|CD212948	gi|44665906|gb|CR279340.1|CR279340	DR957468	chromosome_10	1	Chr6	1	5	1
253178_PUR_f+r	none	none	none	none	none	no_hit	0	no_hit	0	no_hit	0
253180_PUR_f+r	gene	gi|34917503|gb|CA065979.1|CA065979	gi|37709276|gb|CF760051.1|CF760051	none	BM078254	chromosome_1	1	no_hit	0	7	0
253182_PUR_f+r	none	none	none	none	none	no_hit	0	no_hit	0	no_hit	0
253184_PUR_f+r	other	none	none	none	none	chromosome_1	1	no_hit	0	no_hit	0
253205_PUR_f+r	none	none	none	none	none	no_hit	0	no_hit	0	no_hit	0
253214_PUR_f+r	other	none	none	none	none	chromosome_3	1	no_hit	0	no_hit	0
253224_PUR_f+r	gene	none	none	none	none	chromosome_1	1	no_hit	0	5	1
253251_PUR_f+r	gene	gi|35964875|gb|CA266255.1|CA266255	gi|31333097|gb|CD426834.1|CD426834	none	CO532287	chromosome_10	1	no_hit	0	9	1
253254_PUR_f+r	gene;match	gi|36046733|gb|CA291011.1|CA291011	none	none	none	chromosome_4	1	no_hit	0	no_hit	0
253257_PUR_f+r	none	none	none	none	none	no_hit	0	no_hit	0	no_hit	0
253261_PUR_f+r	gene	none	none	none	none	chromosome_3	1	no_hit	0	8	1
253262_PUR_f+r	none	none	none	none	none	no_hit	0	no_hit	0	no_hit	0
253265_PUR_f+r	none	gi|34974017|gb|CA120709.1|CA120709	none	none	none	no_hit	0	no_hit	0	no_hit	0
253285_PUR_f+r	gene	none	none	none	none	chromosome_3	1	no_hit	0	8	1
253286_PUR_f+r	other	none	none	none	none	chromosome_9	1	no_hit	0	no_hit	0
253296_PUR_f+r	match	gi|34922746|gb|CA070838.1|CA070838	none	none	FL188966	chromosome_7	1	Chr8	1	1	1
253303_PUR_f+r	none	none	none	none	none	no_hit	0	no_hit	0	no_hit	0
253309_PUR_f+r	none	none	none	none	none	no_hit	0	no_hit	0	no_hit	0
253314_PUR_f+r	other	none	none	none	none	chromosome_7	1	no_hit	0	no_hit	0
253325_PUR_f+r	none	none	none	none	none	no_hit	0	no_hit	0	no_hit	0
253333_PUR_f+r	match	gi|35946751|gb|CA258628.1|CA258628	none	none	none	chromosome_2	1	no_hit	0	no_hit	0
253349_PUR_f+r	match	none	none	none	none	chromosome_7	1	no_hit	0	no_hit	0
253357_PUR_f+r	match	gi|36038885|gb|CA288655.1|CA288655	gi|30948958|gb|CD212156.1|CD212156	gi|38480092|gb|CF964181.1|CF964181	BM075075	chromosome_7	1	no_hit	0	no_hit	0
253362_PUR_f+r	other	none	none	none	none	chromosome_9	1	no_hit	0	no_hit	0
253367_PUR_f+r	other	none	none	none	none	chromosome_2	1	no_hit	0	no_hit	0
253392_PUR_f+r	gene	none	none	none	none	chromosome_1	1	no_hit	0	1	1
253412_PUR_f+r	other	none	none	none	none	chromosome_5	1	no_hit	0	no_hit	0
253413_PUR_f+r	none	none	none	none	none	no_hit	0	no_hit	0	no_hit	0
253414_PUR_f+r	match	gi|35260851|gb|CA214001.1|CA214001	none	none	none	chromosome_8	1	no_hit	0	no_hit	0
253433_PUR_f+r	gene	gi|35030081|gb|CA138768.1|CA138768	gi|18063743|gb|BM324797.1|BM324797	gi|29613085|gb|CB618098.1|CB618098	DV513566	chromosome_7	1	Chr8	1	4	1
253441_PUR_f+r	none	none	none	none	none	no_hit	0	no_hit	0	no_hit	0
253446_PUR_f+r	gene	none	none	none	none	chromosome_3	1	no_hit	0	3	1
253457_PUR_f+r	other	none	none	none	none	chromosome_1	1	no_hit	0	no_hit	0
253485_PUR_f+r	other	gi|35023574|gb|CA135502.1|CA135502	none	none	none	chromosome_2	1	no_hit	0	no_hit	0
253486_PUR_f+r	none	gi|35103021|gb|CA174892.1|CA174892	none	gi|112786549|gb|EE590971.1|EE590971	BE224749	no_hit	0	no_hit	0	6	0
253499_PUR_f+r	gene	none	none	none	none	chromosome_9	1	no_hit	0	no_hit	0
253509_PUR_f+r	other	none	none	none	none	chromosome_7	1	no_hit	0	no_hit	0
253510_PUR_f+r	other	none	none	none	none	chromosome_2	1	no_hit	0	6	0
253522_PUR_f+r	gene	none	none	none	none	chromosome_5	1	no_hit	0	2	1
253530_PUR_f+r	gene	gi|35300118|gb|CA233512.1|CA233512	gi|18060851|gb|BM323234.1|BM323234	gi|29620815|gb|CB625826.1|CB625826	DN224472	chromosome_4	1	Chr2	1	5	1
253546_PUR_f+r	gene	gi|34931059|gb|CA078787.1|CA078787	gi|45965920|gb|CN134413.1|CN134413	none	FK993695	chromosome_7	1	Chr8	1	4	1
253549_PUR_f+r	none	none	none	none	none	no_hit	0	no_hit	0	no_hit	0
253554_PUR_f+r	gene	gi|35993820|gb|CA275547.1|CA275547	gi|13238899|gb|BG356913.1|BG356913	none	FL203638	chromosome_9	1	no_hit	0	6	1
253565_PUR_f+r	match	none	none	none	none	chromosome_6	1	no_hit	0	no_hit	0
253571_PUR_f+r	none	none	none	none	none	no_hit	0	no_hit	0	no_hit	0
253573_PUR_f+r	none	none	none	none	none	no_hit	0	no_hit	0	no_hit	0
253582_PUR_f+r	none	gi|35966773|gb|CA266873.1|CA266873	none	none	FL300810	no_hit	0	no_hit	0	4	0
253592_PUR_f+r	none	none	none	none	none	no_hit	0	no_hit	0	no_hit	0
253597_PUR_f+r	none	none	none	none	none	no_hit	0	no_hit	0	no_hit	0
253617_PUR_f+r	gene	none	none	none	FL284144	chromosome_4	1	no_hit	0	4	1
253627_PUR_f+r	other	none	none	none	none	chromosome_3	1	no_hit	0	no_hit	0
253639_PUR_f+r	other	none	none	none	none	chromosome_4	1	no_hit	0	no_hit	0
253645_PUR_f+r	none	none	none	none	none	no_hit	0	no_hit	0	no_hit	0
253647_PUR_f+r	match	none	none	none	none	chromosome_4	1	no_hit	0	no_hit	0
253660_PUR_f+r	none	none	none	none	none	no_hit	0	no_hit	0	no_hit	0
253664_PUR_f+r	gene	gi|34924232|gb|CA072081.1|CA072081	gi|45962294|gb|CN132319.1|CN132319	gi|8527657|gb|AU092472.1|AU092472	EE016718	chromosome_8	1	Chr12	1	3	1
253666_PUR_f+r	none	none	none	none	none	no_hit	0	no_hit	0	no_hit	0
253682_PUR_f+r	gene	gi|35971445|gb|CA268469.1|CA268469	gi|37710382|gb|CF761157.1|CF761157	gi|58601419|gb|CK011947.1|CK011947	BG266674	chromosome_1	1	no_hit	0	1	1
253683_PUR_f+r	other	none	none	none	none	chromosome_1	1	no_hit	0	no_hit	0
253690_PUR_f+r	gene	gi|35039228|gb|CA143338.1|CA143338	gi|37709907|gb|CF760682.1|CF760682	none	none	chromosome_10	1	no_hit	0	9	1
253703_PUR_f+r	none	none	none	none	none	no_hit	0	no_hit	0	no_hit	0
253705_PUR_f+r	other	none	none	none	none	chromosome_3	1	no_hit	0	no_hit	0
253706_PUR_f+r	gene	none	gi|30932301|gb|CD203855.1|CD203855	none	none	chromosome_2	1	no_hit	0	no_hit	0
253709_PUR_f+r	gene	none	none	none	none	chromosome_2	1	no_hit	0	2	1
253719_PUR_f+r	none	none	none	none	none	no_hit	0	no_hit	0	no_hit	0
253727_PUR_f+r	none	none	none	none	none	no_hit	0	no_hit	0	no_hit	0
253728_PUR_f+r	none	gi|35328570|gb|CA247688.1|CA247688	none	none	none	no_hit	0	no_hit	0	no_hit	0
253734_PUR_f+r	other	none	none	none	none	chromosome_5	1	no_hit	0	4	1
253735_PUR_f+r	none	none	none	none	none	no_hit	0	no_hit	0	no_hit	0
253761_PUR_f+r	none	none	none	none	none	no_hit	0	no_hit	0	no_hit	0
253779_PUR_f+r	gene	none	none	none	none	chromosome_5	1	no_hit	0	2	1
253804_PUR_f+r	none	none	none	none	none	no_hit	0	no_hit	0	no_hit	0
253808_PUR_f+r	none	none	none	none	none	no_hit	0	no_hit	0	no_hit	0
253813_PUR_f+r	other	none	none	none	none	chromosome_1	1	no_hit	0	no_hit	0
253819_PUR_f+r	other	none	none	none	none	chromosome_1	1	no_hit	0	no_hit	0
253823_PUR_f+r	gene	none	none	none	none	chromosome_5	1	no_hit	0	4	1
253833_PUR_f+r	gene	gi|35018926|gb|CA133187.1|CA133187	none	none	none	chromosome_5	1	no_hit	0	4	1
253835_PUR_f+r	gene	gi|35011750|gb|CA129658.1|CA129658	gi|34517043|gb|CF488174.1|CF488174	none	CF627947	chromosome_6	1	no_hit	0	2	1
253836_PUR_f+r	gene	gi|34953535|gb|CA100228.1|CA100228	none	gi|29674088|gb|CB670363.1|CB670363	CD973866	chromosome_4	1	Chr2	1	5	1
253837_PUR_f+r	other	none	none	none	none	chromosome_5	1	no_hit	0	no_hit	0
253844_PUR_f+r	none	none	none	none	none	no_hit	0	no_hit	0	no_hit	0
253854_PUR_f+r	other	none	none	none	none	chromosome_3	1	no_hit	0	3	1
253855_PUR_f+r	other	none	none	none	none	chromosome_3	1	no_hit	0	no_hit	0
253866_PUR_f+r	other	none	none	none	none	chromosome_7	1	no_hit	0	no_hit	0
253894_PUR_r	none	none	none	none	none	no_hit	0	no_hit	0	no_hit	0
253897_PUR_f+r	none	none	none	none	none	no_hit	0	no_hit	0	no_hit	0
253898_PUR_f+r	none	none	none	none	none	no_hit	0	no_hit	0	no_hit	0
253908_PUR_f+r	gene	gi|35016787|gb|CA132118.1|CA132118	gi|30949916|gb|CD212637.1|CD212637	none	none	chromosome_7	1	Chr8	1	1	1
253912_PUR_f+r	match	none	none	none	none	chromosome_4	1	no_hit	0	no_hit	0
253938_PUR_f+r	gene	gi|35257057|gb|CA212089.1|CA212089	none	gi|88264341|gb|CI368115.1|CI368115	none	chromosome_10	1	Chr6	1	6	1
253946_PUR_f+r	none	none	none	none	none	no_hit	0	no_hit	0	no_hit	0
253948_PUR_f+r	none	none	none	none	FL421206	no_hit	0	no_hit	0	3	0
253958_PUR_f+r	none	gi|166794738|gb|DV733592.1|DV733592	none	none	none	no_hit	0	no_hit	0	no_hit	0
253959_PUR_f+r	gene	none	none	none	CD001791	chromosome_5	1	Chr11	1	4	1
253972_PUR_f+r	gene	gi|34953356|gb|CA100049.1|CA100049	gi|45953951|gb|CN127712.1|CN127712	none	none	chromosome_8	1	no_hit	0	3	1
253979_PUR_f+r	gene	none	none	none	none	chromosome_1	1	no_hit	0	1	1
253981_PUR_f+r	none	none	none	none	none	no_hit	0	no_hit	0	no_hit	0
253983_PUR_f+r	gene	gi|35037231|gb|CA142333.1|CA142333	gi|30162353|gb|CB926082.1|CB926082	gi|88426417|gb|CI576659.1|CI576659	DV024553	chromosome_2	1	Chr4	0	2	1
253984_PUR_f+r	gene	gi|34967455|gb|CA114148.1|CA114148	none	none	DN219176	chromosome_3	1	Chr1	1	3	1
253996_PUR_f+r	other	none	none	none	none	chromosome_3	1	no_hit	0	no_hit	0
254004_PUR_f+r	gene	gi|35943550|gb|CA257030.1|CA257030	none	none	CO452555	chromosome_6	1	no_hit	0	10	1
254007_PUR_f+r	gene;match	none	none	none	none	chromosome_1	1	no_hit	0	no_hit	0
254017_PUR_f+r	other	none	none	none	none	chromosome_10	1	no_hit	0	no_hit	0
254020_PUR_f+r	none	none	none	none	none	no_hit	0	no_hit	0	no_hit	0
254041_PUR_f+r	none	none	none	none	none	no_hit	0	no_hit	0	no_hit	0
254045_PUR_f+r	none	none	none	none	none	no_hit	0	no_hit	0	no_hit	0
254052_PUR_f+r	gene	gi|35238373|gb|CA202773.1|CA202773	none	none	none	chromosome_1	1	no_hit	0	1	1
254056_PUR_f+r	other	none	none	none	none	chromosome_4	1	no_hit	0	no_hit	0
254058_PUR_f+r	none	none	none	none	none	no_hit	0	no_hit	0	no_hit	0
254059_PUR_f+r	other	none	none	none	none	chromosome_7	1	no_hit	0	no_hit	0
254064_PUR_f+r	other	none	none	none	none	chromosome_1	1	no_hit	0	no_hit	0
254075_PUR_f+r	none	none	none	none	none	no_hit	0	no_hit	0	no_hit	0
254082_PUR_f+r	other	none	none	none	none	chromosome_6	1	no_hit	0	no_hit	0
254085_PUR_f+r	none	none	none	none	none	no_hit	0	no_hit	0	no_hit	0
254088_PUR_f+r	none	none	none	none	none	no_hit	0	no_hit	0	7	0
254092_PUR_f+r	other	none	none	none	none	chromosome_1	1	no_hit	0	5	1
254098_PUR_f+r	gene	gi|268804665|gb|CN606964.1|CN606964	gi|30971253|gb|CD227819.1|CD227819	gi|38480437|gb|CF964526.1|CF964526	FL186522	chromosome_9	1	Chr5	1	8	1
254099_PUR_f+r	other	none	none	none	none	chromosome_4	1	no_hit	0	no_hit	0
254100_PUR_f+r	none	gi|35962410|gb|CA265413.1|CA265413	none	none	none	no_hit	0	no_hit	0	no_hit	0
254114_PUR_f+r	gene	none	none	none	none	chromosome_2	1	no_hit	0	no_hit	0
254116_PUR_f+r	gene	none	gi|18067947|gb|BM328810.1|BM328810	none	CO452335	chromosome_6	1	no_hit	0	2	1
254117_PUR_f+r	gene	gi|35112649|gb|CA179653.1|CA179653	gi|14570518|gb|BI098936.1|BI098936	gi|29644450|gb|CB649457.1|CB649457	DT653201	chromosome_1	1	Chr3	1	1	1
254127_PUR_f+r	none	gi|35316842|gb|CA241835.1|CA241835	none	none	none	no_hit	0	no_hit	0	no_hit	0
254141_PUR_f+r	other	none	none	none	none	chromosome_6	1	no_hit	0	no_hit	0
254142_PUR_f+r	other	none	none	none	none	chromosome_2	1	no_hit	0	no_hit	0
254143_PUR_f+r	gene	gi|34972750|gb|CA119442.1|CA119442	gi|34445952|gb|CF433251.1|CF433251	none	CD435843	chromosome_1	1	Chr3	1	9	1
254145_PUR_f+r	other	gi|35324377|gb|CA245592.1|CA245592	none	none	none	chromosome_1	1	no_hit	0	no_hit	0
254149_PUR_f+r	none	none	none	none	none	no_hit	0	no_hit	0	no_hit	0
254150_PUR_f+r	none	none	none	none	none	no_hit	0	no_hit	0	no_hit	0
254171_PUR_f+r	gene	none	none	none	none	chromosome_8	1	no_hit	0	no_hit	0
254185_PUR_f+r	gene	none	none	none	none	chromosome_6	1	no_hit	0	no_hit	0
254189_PUR_f+r	other	none	none	none	none	chromosome_5	1	no_hit	0	no_hit	0
254208_PUR_f+r	none	none	none	none	none	no_hit	0	no_hit	0	1	0
254216_PUR_f+r	none	none	none	none	none	no_hit	0	no_hit	0	no_hit	0
254220_PUR_f+r	none	none	none	none	none	no_hit	0	no_hit	0	no_hit	0
254228_PUR_f+r	none	none	none	none	none	no_hit	0	no_hit	0	no_hit	0
254233_PUR_f+r	gene	none	none	none	EE045301	chromosome_9	1	no_hit	0	8	1
254241_PUR_f+r	gene	none	none	none	none	chromosome_1	1	no_hit	0	9	1
254243_PUR_f+r	other	none	none	none	none	chromosome_9	1	no_hit	0	no_hit	0
254244_PUR_f+r	gene	none	none	none	none	chromosome_1	1	no_hit	0	1	1
254245_PUR_f+r	none	none	none	none	none	no_hit	0	no_hit	0	no_hit	0
254248_PUR_f+r	none	none	none	none	none	no_hit	0	no_hit	0	no_hit	0
254250_PUR_f+r	gene	none	none	none	none	chromosome_8	1	no_hit	0	no_hit	0
254256_PUR_f+r	gene	none	none	gi|88473933|gb|CI411204.1|CI411204	none	chromosome_1	1	no_hit	0	1	1
254264_PUR_f+r	other	none	none	none	none	chromosome_10	1	no_hit	0	no_hit	0
254268_PUR_f+r	match	gi|34932715|gb|CA080132.1|CA080132	gi|13317843|gb|BG412290.1|BG412290	gi|86479725|gb|CI122358.1|CI122358	none	chromosome_5	1	no_hit	0	no_hit	0
254272_PUR_f+r	gene	none	none	none	none	chromosome_4	1	Chr2	1	4	1
254301_PUR_f+r	other	none	none	none	AI621464	chromosome_2	1	no_hit	0	7	1
254313_PUR_f+r	none	none	none	none	none	no_hit	0	no_hit	0	no_hit	0
254335_PUR_f+r	gene	gi|30109744|gb|BQ803996.1|BQ803996	gi|9854515|gb|BE599442.1|BE599442	gi|29625977|gb|CB630988.1|CB630988	EE034683	chromosome_4	1	no_hit	0	no_hit	0
254342_PUR_f	none	none	none	none	none	no_hit	0	no_hit	0	no_hit	0
254368_PUR_f+r	gene	none	none	none	EE179118	chromosome_4	1	no_hit	0	5	1
254397_PUR_f+r	match	gi|34923295|gb|CA071186.1|CA071186	gi|34514712|gb|CF485843.1|CF485843	gi|33675484|gb|CF303723.1|CF303723	FL435907	chromosome_10	1	no_hit	0	no_hit	0
254402_PUR_f+r	gene	gi|35201245|gb|CF569919.1|CF569919	gi|34441525|gb|CF428824.1|CF428824	gi|58692471|gb|CK081158.1|CK081158	EB162401	chromosome_5	1	no_hit	0	4	1
254403_PUR_f+r	gene	none	gi|34513758|gb|CF484889.1|CF484889	none	FL456086	chromosome_4	1	no_hit	0	4	1
254404_PUR_f+r	gene	none	none	none	none	chromosome_2	1	no_hit	0	no_hit	0
254410_PUR_f+r	gene;match	gi|35287518|gb|CA227277.1|CA227277	gi|30968149|gb|CD224715.1|CD224715	none	EC879770	chromosome_4	1	Chr2	1	5	1
254414_PUR_f+r	none	none	none	none	none	no_hit	0	no_hit	0	no_hit	0
254417_PUR_f+r	none	none	none	none	none	no_hit	0	no_hit	0	no_hit	0
254433_PUR_f+r	other	none	none	none	none	chromosome_1	1	no_hit	0	no_hit	0
254435_PUR_f+r	gene	none	none	none	none	chromosome_9	1	no_hit	0	no_hit	0
254446_PUR_f+r	other	none	none	none	none	chromosome_2	1	no_hit	0	no_hit	0
254447_PUR_f+r	other	none	none	none	none	chromosome_8	1	no_hit	0	no_hit	0
254449_PUR_f+r	none	none	none	none	none	no_hit	0	no_hit	0	no_hit	0
254452_PUR_f+r	gene	gi|35956024|gb|CA263222.1|CA263222	none	gi|29685325|gb|CB681600.1|CB681600	CD977732	chromosome_3	1	Chr1	1	8	1
254462_PUR_f+r	none	none	none	none	none	no_hit	0	no_hit	0	no_hit	0
254471_PUR_f+r	none	none	none	none	none	no_hit	0	no_hit	0	no_hit	0
254473_PUR_f+r	gene	gi|35046176|gb|CA146790.1|CA146790	gi|31347999|gb|CD432356.1|CD432356	none	EE162859	chromosome_3	1	no_hit	0	8	1
254477_PUR_f+r	gene	gi|35202440|gb|CF571114.1|CF571114	none	none	none	chromosome_1	1	no_hit	0	no_hit	0
254481_PUR_f+r	none	none	none	none	none	no_hit	0	no_hit	0	no_hit	0
254485_PUR_f+r	other	none	none	none	none	chromosome_7	1	no_hit	0	no_hit	0
254489_PUR_f+r	none	none	none	none	none	no_hit	0	no_hit	0	no_hit	0
254499_PUR_f+r	other	gi|35231847|gb|CA199513.1|CA199513	none	none	none	chromosome_6	1	no_hit	0	2	1
254503_PUR_f+r	other	none	none	none	EE017572	chromosome_10	1	no_hit	0	9	1
254510_PUR_f+r	other	none	none	none	none	chromosome_2	1	no_hit	0	no_hit	0
254527_PUR_f+r	none	none	none	none	none	no_hit	0	no_hit	0	no_hit	0
254535_PUR_f+r	other	none	none	none	none	chromosome_3	1	no_hit	0	8	1
254536_PUR_f+r	other	none	none	none	none	chromosome_1	1	no_hit	0	no_hit	0
254545_PUR_f+r	gene	gi|35020693|gb|CA134069.1|CA134069	gi|160711678|gb|EH406664.1|EH406664	none	DV491999	chromosome_10	1	no_hit	0	9	1
254552_PUR_f+r	none	gi|35040618|gb|CA144039.1|CA144039	none	none	none	no_hit	0	no_hit	0	no_hit	0
254554_PUR_f+r	none	none	none	none	none	no_hit	0	no_hit	0	no_hit	0
254555_PUR_f+r	gene	gi|35026859|gb|CA137152.1|CA137152	gi|160713498|gb|EH407391.1|EH407391	gi|58682611|gb|CK071298.1|CK071298	BG321101	chromosome_2	1	Chr9	1	7	1
254556_PUR_f+r	none	gi|35283675|gb|CA225376.1|CA225376	none	gi|44672507|gb|CR285941.1|CR285941	DN560635	no_hit	0	no_hit	0	no_hit	0
254562_PUR_f+r	other	none	none	none	none	chromosome_1	1	no_hit	0	1	1
254564_PUR_f+r	other	none	none	none	none	chromosome_3	1	no_hit	0	no_hit	0
254581_PUR_f+r	none	none	none	none	none	no_hit	0	no_hit	0	no_hit	0
254588_PUR_f+r	other	none	none	none	none	chromosome_1	1	no_hit	0	no_hit	0
254606_PUR_r	none	none	none	none	none	no_hit	0	no_hit	0	no_hit	0
254608_PUR_f+r	gene	gi|35025493|gb|CA136467.1|CA136467	none	none	none	chromosome_1	1	no_hit	0	1	1
254609_PUR_f+r	none	gi|35258796|gb|CA212970.1|CA212970	gi|34518829|gb|CF489960.1|CF489960	none	none	no_hit	0	no_hit	0	no_hit	0
254616_PUR_f+r	none	none	none	none	none	no_hit	0	no_hit	0	no_hit	0
254643_PUR_f+r	none	none	none	none	none	no_hit	0	no_hit	0	no_hit	0
254653_PUR_f+r	other	none	none	none	none	chromosome_2	1	no_hit	0	no_hit	0
254663_PUR_f+r	none	none	none	none	none	no_hit	0	no_hit	0	no_hit	0
254682_PUR_f+r	none	gi|35052008|gb|CA149696.1|CA149696	none	none	none	no_hit	0	no_hit	0	no_hit	0
254690_PUR_f+r	gene	none	none	none	CD434092	chromosome_1	1	no_hit	0	no_hit	0
254718_PUR_f+r	gene	none	none	none	none	chromosome_3	1	Chr1	1	3	1
254720_PUR_f+r	gene	gi|35013821|gb|CA130640.1|CA130640	gi|37753220|gb|CF769653.1|CF769653	gi|87004859|gb|CI306943.1|CI306943	FL015501	chromosome_4	1	Chr2	1	5	1
254728_PUR_f+r	gene	gi|36013350|gb|CA282219.1|CA282219	gi|13238862|gb|BG356876.1|BG356876	none	none	chromosome_5	1	no_hit	0	no_hit	0
254737_PUR_f+r	none	gi|34951684|gb|CA098377.1|CA098377	none	none	none	no_hit	0	no_hit	0	no_hit	0
254744_PUR_f+r	none	none	none	none	none	no_hit	0	no_hit	0	no_hit	0
254745_PUR_f+r	other	none	none	none	none	chromosome_3	1	no_hit	0	no_hit	0
254758_PUR_f+r	none	none	none	none	none	no_hit	0	no_hit	0	no_hit	0
254771_PUR_f+r	other	none	none	none	FL440983	chromosome_6	1	no_hit	0	10	1
254777_PUR_f+r	match	none	none	none	none	chromosome_1	1	no_hit	0	no_hit	0
254778_PUR_f+r	none	none	none	none	none	no_hit	0	no_hit	0	no_hit	0
254786_PUR_f+r	match	gi|34964074|gb|CA110767.1|CA110767	none	none	FL094240	chromosome_3	1	Chr1	1	8	1
254791_PUR_f+r	none	gi|34974851|gb|CA121543.1|CA121543	none	none	none	no_hit	0	no_hit	0	no_hit	0
254794_PUR_f+r	gene	gi|268805630|gb|CN607930.1|CN607930	none	none	none	chromosome_10	1	no_hit	0	7	0
254798_PUR_f+r	none	none	none	none	none	no_hit	0	no_hit	0	no_hit	0
254818_PUR_f+r	none	none	none	none	CK347198	no_hit	0	no_hit	0	no_hit	0
254829_PUR_f+r	gene	none	none	none	none	chromosome_6	1	no_hit	0	2	1
254833_PUR_f+r	other	none	none	none	none	chromosome_6	1	no_hit	0	no_hit	0
254835_PUR_f+r	gene	none	none	gi|58679682|gb|CK068369.1|CK068369	none	chromosome_2	1	Chr7	1	7	1
254839_PUR_f+r	none	none	none	none	none	no_hit	0	no_hit	0	no_hit	0
254862_PUR_f+r	gene	gi|34968486|gb|CA115179.1|CA115179	gi|6858592|gb|AW286135.2|AW286135	gi|86842702|gb|CI341830.1|CI341830	DR812179	chromosome_1	1	no_hit	0	5	1
254866_PUR_f+r	none	none	none	none	none	no_hit	0	no_hit	0	no_hit	0
254872_PUR_f+r	other	none	none	none	none	super_12	0	no_hit	0	no_hit	0
254881_PUR_f+r	gene	none	none	none	none	chromosome_1	1	no_hit	0	1	1
254889_PUR_f+r	gene	none	none	gi|29673177|gb|CB669452.1|CB669452	AW065795	chromosome_2	1	no_hit	0	2	1
254899_PUR_f+r	none	none	none	none	none	no_hit	0	no_hit	0	no_hit	0
254915_PUR_f+r	other	none	none	none	none	chromosome_3	1	no_hit	0	no_hit	0
254944_PUR_f+r	gene	none	none	gi|29630461|gb|CB635470.1|CB635470	EC899887	chromosome_9	1	no_hit	0	8	1
254975_PUR_f+r	none	none	none	none	none	no_hit	0	no_hit	0	no_hit	0
256910_PUR_f+r	none	gi|35103021|gb|CA174892.1|CA174892	none	gi|112786549|gb|EE590971.1|EE590971	BE224749	no_hit	0	no_hit	0	4	0
256930_PUR_f+r	other	none	none	none	none	super_10	0	no_hit	0	no_hit	0
256937_PUR_f+r	none	gi|34916519|gb|CA064995.1|CA064995	none	none	none	no_hit	0	no_hit	0	no_hit	0
256946_PUR_f+r	gene	none	none	none	DR813848	chromosome_2	1	Chr7	1	7	1
256954_PUR_f+r	gene	none	none	none	DR787873	chromosome_2	1	no_hit	0	7	1
256966_PUR_f+r	gene	none	none	none	none	chromosome_2	1	no_hit	0	no_hit	0
256967_PUR_f+r	gene	none	none	none	none	chromosome_1	1	no_hit	0	1	1
256968_PUR_f+r	other	gi|35112812|gb|CA179734.1|CA179734	none	none	none	chromosome_2	1	no_hit	0	7	1
256969_PUR_f+r	gene	none	none	none	none	chromosome_8	1	no_hit	0	no_hit	0
256976_PUR_f+r	none	gi|35298462|gb|CA232698.1|CA232698	none	none	none	no_hit	0	no_hit	0	no_hit	0
256977_PUR_f+r	none	gi|34951696|gb|CA098389.1|CA098389	gi|9296668|gb|BE355566.1|BE355566	gi|58691501|gb|CK080188.1|CK080188	FL004313	no_hit	0	no_hit	0	no_hit	0
256978_PUR_f+r	none	none	none	none	none	no_hit	0	no_hit	0	no_hit	0
256981_PUR_f+r	gene	none	none	none	none	chromosome_4	1	no_hit	0	4	1
256982_PUR_f+r	none	gi|35032785|gb|CA140116.1|CA140116	none	none	none	no_hit	0	no_hit	0	no_hit	0
256984_PUR_f+r	other	none	none	none	none	chromosome_9	1	no_hit	0	no_hit	0
256985_PUR_f+r	other	none	none	none	none	chromosome_3	1	no_hit	0	no_hit	0
256987_PUR_f+r	none	gi|35306314|gb|CA236597.1|CA236597	none	none	none	no_hit	0	no_hit	0	no_hit	0
256992_PUR_f+r	gene	gi|34926706|gb|CA074433.1|CA074433	gi|30977147|gb|CD233682.1|CD233682	gi|29614803|gb|CB619816.1|CB619816	DV171778	chromosome_2	1	Chr7	1	2	1
256995_PUR_f+r	gene	gi|35202945|gb|CF571619.1|CF571619	gi|34440949|gb|CF428248.1|CF428248	none	DV550981	chromosome_1	1	no_hit	0	1	1
257001_PUR_f+r	none	none	none	none	none	no_hit	0	no_hit	0	no_hit	0
257023_PUR_f+r	other	gi|35324299|gb|CA245554.1|CA245554	none	none	none	chromosome_3	1	no_hit	0	3	1
257043_PUR_f+r	none	none	none	none	none	no_hit	0	no_hit	0	no_hit	0
257048_PUR_f+r	none	none	none	none	none	no_hit	0	no_hit	0	no_hit	0
257057_PUR_f+r	other	none	none	none	none	super_2315	0	no_hit	0	no_hit	0
257063_PUR_f+r	gene	gi|268801763|gb|DN236339.1|DN236339	gi|13316840|gb|BG411287.1|BG411287	gi|58691781|gb|CK080468.1|CK080468	none	chromosome_1	1	no_hit	0	1	1
257064_PUR_f+r	gene	none	none	none	none	chromosome_4	1	no_hit	0	no_hit	0
257080_PUR_f+r	other	none	none	none	none	chromosome_10	1	no_hit	0	9	1
257092_PUR_f+r	gene	none	gi|30979112|gb|CD235647.1|CD235647	none	none	chromosome_5	1	no_hit	0	no_hit	0
257102_PUR_f+r	gene	gi|35263832|gb|CA215495.1|CA215495	gi|33110495|gb|CF073836.1|CF073836	none	DT641128	chromosome_6	1	no_hit	0	2	1
257105_PUR_f+r	other	none	none	none	none	chromosome_3	1	no_hit	0	no_hit	0
257114_PUR_f+r	none	none	none	none	none	no_hit	0	no_hit	0	no_hit	0
257118_PUR_f+r	other	none	none	none	none	chromosome_1	1	no_hit	0	1	1
257119_PUR_f+r	gene	none	none	none	none	chromosome_10	1	no_hit	0	no_hit	0
257122_PUR_f+r	none	none	none	none	none	no_hit	0	no_hit	0	no_hit	0
257135_PUR_f+r	other	none	none	none	none	chromosome_1	1	no_hit	0	1	1
257139_PUR_f+r	none	none	none	none	none	no_hit	0	no_hit	0	no_hit	0
257150_PUR_f+r	gene	gi|35092616|gb|CA169816.1|CA169816	gi|8090184|gb|AW924359.1|AW924359	gi|25799972|gb|CA755933.1|CA755933	AI770617	chromosome_4	1	Chr2	1	5	1
257153_PUR_f+r	none	gi|268804036|gb|DV549053.1|DV549053	none	none	none	no_hit	0	no_hit	0	no_hit	0
257157_PUR_f+r	other	gi|35280768|gb|CA223932.1|CA223932	none	none	none	chromosome_8	1	no_hit	0	no_hit	0
257163_PUR_f+r	none	gi|35335373|gb|CA251062.1|CA251062	none	none	none	no_hit	0	no_hit	0	no_hit	0
257182_PUR_f+r	none	none	none	none	none	no_hit	0	no_hit	0	no_hit	0
257189_PUR_f+r	gene	none	none	none	none	chromosome_4	1	no_hit	0	5	1
257195_PUR_f+r	gene	none	none	none	none	chromosome_3	1	no_hit	0	no_hit	0
257199_PUR_f+r	gene	gi|34975870|gb|CA122562.1|CA122562	none	gi|88957014|gb|CI095064.1|CI095064	none	chromosome_6	1	no_hit	0	no_hit	0
257210_PUR_f+r	gene	none	none	none	none	chromosome_9	1	no_hit	0	6	1
257213_PUR_f+r	gene	none	none	none	none	chromosome_1	1	no_hit	0	9	1
257215_PUR_f+r	none	none	none	none	none	no_hit	0	no_hit	0	no_hit	0
257218_PUR_f+r	gene	none	none	none	none	chromosome_4	1	no_hit	0	no_hit	0
257223_PUR_f+r	none	none	none	none	none	no_hit	0	no_hit	0	no_hit	0
257228_PUR_f+r	none	none	none	none	none	no_hit	0	no_hit	0	no_hit	0
257234_PUR_f+r	match	gi|34964838|gb|CA111531.1|CA111531	none	none	none	chromosome_2	1	no_hit	0	no_hit	0
257240_PUR_f+r	gene	gi|35021396|gb|CA134411.1|CA134411	gi|14366600|gb|BG948411.1|BG948411	gi|13422031|gb|AU176425.1|AU176425	DV542898	chromosome_10	1	Chr6	1	9	1
257249_PUR_f+r	none	none	none	none	none	no_hit	0	no_hit	0	no_hit	0
257255_PUR_f+r	none	gi|35309472|gb|CA238170.1|CA238170	none	none	none	no_hit	0	no_hit	0	no_hit	0
257256_PUR_f+r	match	gi|35239089|gb|CA203130.1|CA203130	gi|9298954|gb|BE357397.1|BE357397	gi|112785473|gb|EE590765.1|EE590765	CB604169	chromosome_8	1	no_hit	0	no_hit	0
257260_PUR_f+r	none	none	none	none	none	no_hit	0	no_hit	0	no_hit	0
257262_PUR_f+r	none	gi|34947115|gb|CA093808.1|CA093808	none	none	EE161668	no_hit	0	no_hit	0	no_hit	0
257269_PUR_f+r	other	none	none	none	none	chromosome_10	1	no_hit	0	no_hit	0
257285_PUR_f+r	none	none	none	none	none	no_hit	0	no_hit	0	no_hit	0
257290_PUR_f+r	gene	gi|268805144|gb|CN607443.1|CN607443	gi|45957577|gb|CN129666.1|CN129666	none	BE050907	chromosome_9	1	no_hit	0	no_hit	0
257295_PUR_f+r	other	none	none	none	none	chromosome_7	1	no_hit	0	no_hit	0
257296_PUR_f+r	none	none	none	none	none	no_hit	0	no_hit	0	no_hit	0
257314_PUR_f+r	none	none	none	none	none	no_hit	0	no_hit	0	no_hit	0
257335_PUR_f+r	none	none	none	none	none	no_hit	0	no_hit	0	no_hit	0
257357_PUR_f+r	other	none	none	none	none	chromosome_1	1	no_hit	0	no_hit	0
257365_PUR_f+r	gene;match	gi|35005587|gb|CA126569.1|CA126569	none	none	none	chromosome_2	1	Chr9	1	7	1
257367_PUR_f+r	gene	gi|35225205|gb|CA196195.1|CA196195	gi|13239177|gb|BG357191.1|BG357191	gi|33793591|gb|CF322680.1|CF322680	CB351693	chromosome_1	1	Chr3	1	1	1
257380_PUR_f+r	none	none	none	none	none	no_hit	0	no_hit	0	no_hit	0
257382_PUR_f+r	match	gi|35965933|gb|CA266600.1|CA266600	gi|9296668|gb|BE355566.1|BE355566	gi|89185159|gb|CI050893.1|CI050893	FL004313	chromosome_1	1	no_hit	0	no_hit	0
257383_PUR_f+r	gene	none	none	gi|29679769|gb|CB676044.1|CB676044	none	chromosome_9	1	no_hit	0	no_hit	0
257394_PUR_f+r	none	none	none	none	none	no_hit	0	no_hit	0	no_hit	0
257407_PUR_f+r	gene	none	none	none	none	chromosome_8	1	no_hit	0	10	1
257408_PUR_f+r	gene	gi|35999297|gb|CA277437.1|CA277437	gi|7534900|gb|AW671027.1|AW671027	gi|86523219|gb|CI163425.1|CI163425	DN222317	chromosome_7	1	no_hit	0	4	1
257410_PUR_f+r	gene	gi|35065425|gb|CA156330.1|CA156330	gi|14513033|gb|BI074376.1|BI074376	gi|27578130|gb|CB000825.1|CB000825	CF055248	chromosome_4	1	Chr2	1	5	1
257415_PUR_f+r	gene	none	none	none	none	chromosome_1	1	no_hit	0	no_hit	0
257416_PUR_f+r	match	gi|35105565|gb|CA176138.1|CA176138	none	gi|88961314|gb|CI096703.1|CI096703	CF047070	chromosome_4	1	no_hit	0	no_hit	0
257418_PUR_f+r	other	none	none	none	none	chromosome_8	1	no_hit	0	3	1
257419_PUR_f+r	gene	none	gi|9852698|gb|BE597625.1|BE597625	none	none	chromosome_10	1	no_hit	0	no_hit	0
257426_PUR_f+r	none	none	none	none	none	no_hit	0	no_hit	0	no_hit	0
257435_PUR_f+r	none	none	none	none	none	no_hit	0	no_hit	0	no_hit	0
257448_PUR_f+r	none	none	none	none	none	no_hit	0	no_hit	0	no_hit	0
257451_PUR_f+r	none	none	none	none	none	no_hit	0	no_hit	0	no_hit	0
257453_PUR_f+r	gene	none	none	none	none	chromosome_6	1	no_hit	0	no_hit	0
257454_PUR_f+r	none	none	none	none	none	no_hit	0	no_hit	0	no_hit	0
257459_PUR_f+r	other	none	none	none	none	chromosome_2	1	no_hit	0	no_hit	0
257474_PUR_f+r	gene	none	none	gi|58664983|gb|CK053669.1|CK053669	DR965815	chromosome_1	1	Chr3	1	1	1
257479_PUR_f+r	other	none	gi|30967896|gb|CD224462.1|CD224462	none	none	chromosome_5	1	no_hit	0	no_hit	0
257501_PUR_f+r	gene	gi|35223105|gb|CA195149.1|CA195149	gi|14570890|gb|BI099308.1|BI099308	none	DR823932	chromosome_1	1	Chr10	1	1	1
257517_PUR_f+r	none	none	none	none	none	no_hit	0	no_hit	0	3	0
257523_PUR_f+r	none	none	none	none	none	no_hit	0	no_hit	0	no_hit	0
257524_PUR_f+r	other	none	none	none	DT652025	chromosome_2	1	Chr7	1	7	1
257534_PUR_f+r	none	none	none	none	none	no_hit	0	no_hit	0	no_hit	0
257545_PUR_f+r	other	none	none	none	none	chromosome_5	1	no_hit	0	no_hit	0
257552_PUR_f+r	none	none	none	none	none	no_hit	0	no_hit	0	no_hit	0
257556_PUR_f+r	match	none	gi|31333269|gb|CD427006.1|CD427006	gi|29628450|gb|CB633461.1|CB633461	none	chromosome_9	1	no_hit	0	no_hit	0
257558_PUR_f+r	other	none	none	none	none	chromosome_1	1	no_hit	0	no_hit	0
257559_PUR_f+r	gene	gi|35027463|gb|CA137459.1|CA137459	gi|57806227|gb|CX607568.1|CX607568	gi|87023115|gb|CI291820.1|CI291820	FL211110	chromosome_3	1	Chr1	1	3	1
257564_PUR_f	none	none	none	none	none	no_hit	0	no_hit	0	no_hit	0
257571_PUR_f+r	gene	none	none	none	none	chromosome_1	1	no_hit	0	no_hit	0
257572_PUR_f+r	gene	gi|34957220|gb|CA103913.1|CA103913	none	gi|86828400|gb|CI276943.1|CI276943	EB637308	chromosome_8	1	Chr12	1	10	1
257583_PUR_f+r	other	none	none	none	none	chromosome_5	1	no_hit	0	no_hit	0
257585_PUR_f+r	other	none	none	none	none	chromosome_1	1	Chr10	1	5	1
257586_PUR_r	none	none	none	none	none	no_hit	0	no_hit	0	no_hit	0
257590_PUR_f+r	none	none	none	none	none	no_hit	0	no_hit	0	no_hit	0
257596_PUR_f+r	none	none	none	none	none	no_hit	0	no_hit	0	no_hit	0
257598_PUR_f+r	none	none	none	none	none	no_hit	0	no_hit	0	no_hit	0
257611_PUR_f+r	gene	gi|35976583|gb|CA270225.1|CA270225	gi|30933706|gb|CD204550.1|CD204550	gi|88724760|gb|CI748019.1|CI748019	none	chromosome_5	1	no_hit	0	no_hit	0
257629_PUR_f+r	gene	none	none	none	none	chromosome_6	1	Chr4	1	2	1
257632_PUR_f+r	gene	none	none	none	none	chromosome_2	1	no_hit	0	2	1
257634_PUR_f+r	gene	none	gi|13237852|gb|BG355866.1|BG355866	gi|86412899|gb|CI067304.1|CI067304	CD446740	chromosome_4	1	no_hit	0	4	1
257657_PUR_f+r	gene	gi|193850786|gb|FK700814.1|FK700814	none	none	none	chromosome_6	1	no_hit	0	no_hit	0
257667_PUR_f+r	gene	none	none	none	none	chromosome_8	1	no_hit	0	no_hit	0
257683_PUR_f+r	match	none	none	none	none	chromosome_5	1	no_hit	0	no_hit	0
257684_PUR_f+r	gene	none	gi|45981999|gb|CN143877.1|CN143877	gi|3761525|gb|C98773.1|C98773	none	chromosome_5	1	no_hit	0	no_hit	0
257690_PUR_f+r	none	none	none	none	none	no_hit	0	no_hit	0	no_hit	0
257692_PUR_f+r	gene	gi|34929844|gb|CA077572.1|CA077572	gi|18060629|gb|BM323116.1|BM323116	none	none	chromosome_4	1	Chr2	1	5	1
257698_PUR_f+r	other	none	none	none	none	chromosome_4	1	no_hit	0	5	1
257711_PUR_f+r	none	none	none	none	none	no_hit	0	no_hit	0	no_hit	0
257720_PUR_f+r	none	none	none	none	none	no_hit	0	no_hit	0	no_hit	0
257725_PUR_f+r	gene	none	none	none	none	chromosome_2	1	no_hit	0	7	1
257730_PUR_f+r	gene	none	none	none	none	chromosome_4	1	no_hit	0	5	1
257762_PUR_f+r	none	none	none	none	none	no_hit	0	no_hit	0	no_hit	0
257768_PUR_f+r	none	none	none	none	none	no_hit	0	no_hit	0	no_hit	0
257782_PUR_f+r	gene	gi|34962655|gb|CA109348.1|CA109348	gi|45955686|gb|CN128629.1|CN128629	gi|29616275|gb|CB621287.1|CB621287	BG321735	chromosome_1	1	Chr3	1	9	1
257787_PUR_f+r	none	none	none	none	none	no_hit	0	no_hit	0	no_hit	0
257793_PUR_f+r	none	none	none	none	none	no_hit	0	no_hit	0	no_hit	0
257799_PUR_f+r	none	none	none	none	none	no_hit	0	no_hit	0	no_hit	0
257802_PUR_f+r	other	none	none	none	none	chromosome_2	1	no_hit	0	no_hit	0
257804_PUR_f+r	none	none	none	none	none	no_hit	0	no_hit	0	no_hit	0
257819_PUR_f+r	gene	none	none	none	none	chromosome_3	1	no_hit	0	no_hit	0
257823_PUR_f+r	other	gi|34921127|gb|CA069603.1|CA069603	gi|31345837|gb|CD430194.1|CD430194	none	none	chromosome_8	1	no_hit	0	no_hit	0
257855_PUR_f+r	gene	gi|35087506|gb|CA167263.1|CA167263	gi|7217266|gb|AW563274.1|AW563274	none	AW056137	chromosome_1	1	no_hit	0	1	1
257859_PUR_f+r	other	none	none	none	none	chromosome_1	1	no_hit	0	no_hit	0
257865_PUR_f+r	none	none	none	none	none	no_hit	0	no_hit	0	no_hit	0
257883_PUR_f+r	none	none	none	none	none	no_hit	0	no_hit	0	no_hit	0
257892_PUR_f+r	none	none	none	none	none	no_hit	0	no_hit	0	no_hit	0
257901_PUR_f+r	none	none	none	none	none	no_hit	0	no_hit	0	no_hit	0
257902_PUR_f+r	none	none	none	none	none	no_hit	0	no_hit	0	no_hit	0
257906_PUR_f+r	other	none	none	none	none	chromosome_5	1	no_hit	0	no_hit	0
257910_PUR_f+r	none	none	none	none	none	no_hit	0	no_hit	0	no_hit	0
257911_PUR_f+r	gene	none	none	none	none	chromosome_5	1	no_hit	0	no_hit	0
257917_PUR_f+r	gene	none	none	none	none	chromosome_1	1	no_hit	0	5	1
257920_PUR_f+r	gene	none	gi|9300540|gb|BE358983.1|BE358983	none	none	chromosome_4	1	no_hit	0	no_hit	0
257923_PUR_f+r	none	none	none	none	none	no_hit	0	no_hit	0	no_hit	0
257932_PUR_f+r	none	none	none	none	none	no_hit	0	no_hit	0	no_hit	0
257955_PUR_f+r	gene	gi|35033841|gb|CA140644.1|CA140644	none	gi|3767456|gb|AU031566.1|AU031566	FL134317	chromosome_3	1	Chr1	1	3	1
257986_PUR_f+r	none	none	none	none	none	no_hit	0	no_hit	0	no_hit	0
258017_PUR_f+r	gene	gi|34967053|gb|CA113746.1|CA113746	none	none	none	chromosome_10	1	no_hit	0	6	1
258025_PUR_f+r	none	gi|35330932|gb|CA248855.1|CA248855	none	none	none	no_hit	0	no_hit	0	no_hit	0
258035_PUR_f+r	none	gi|35011867|gb|CA129717.1|CA129717	none	none	none	no_hit	0	no_hit	0	no_hit	0
258037_PUR_f+r	gene	gi|35965277|gb|CA266398.1|CA266398	gi|8088938|gb|AW923127.1|AW923127	gi|88544652|gb|CI472771.1|CI472771	BI431020	chromosome_8	1	Chr12	1	1	1
258050_PUR_f+r	gene;match	gi|34972624|gb|CA119316.1|CA119316	gi|9302123|gb|BE360566.1|BE360566	gi|86425475|gb|CI070572.1|CI070572	CO468901	chromosome_5	1	no_hit	0	4	1
258055_PUR_f+r	none	gi|35003738|gb|CA125637.1|CA125637	none	none	none	no_hit	0	no_hit	0	no_hit	0
258060_PUR_f+r	none	none	none	none	none	no_hit	0	no_hit	0	2	0
258081_PUR_f+r	other	none	none	none	none	chromosome_6	1	no_hit	0	no_hit	0
258083_PUR_f+r	other	none	gi|34442283|gb|CF429582.1|CF429582	none	none	chromosome_8	1	no_hit	0	10	1
258094_PUR_f+r	other	none	none	none	none	chromosome_4	1	no_hit	0	no_hit	0
258120_PUR_f+r	other	none	none	none	none	chromosome_3	1	no_hit	0	no_hit	0
258122_PUR_f+r	none	none	none	none	none	no_hit	0	no_hit	0	no_hit	0
258147_PUR_f+r	gene	gi|35953776|gb|CA262130.1|CA262130	none	none	FL391062	chromosome_2	1	no_hit	0	2	1
258148_PUR_f+r	none	none	none	none	none	no_hit	0	no_hit	0	no_hit	0
258152_PUR_f+r	none	none	gi|9855902|gb|BE600717.1|BE600717	none	EB164276	no_hit	0	no_hit	0	no_hit	0
258163_PUR_f+r	gene	none	none	gi|27548364|gb|CA766380.2|CA766380	EC892390	chromosome_1	1	Chr10	1	1	1
258169_PUR_f+r	none	none	none	none	none	no_hit	0	no_hit	0	no_hit	0
258175_PUR_f+r	gene	gi|35957369|gb|CA263671.1|CA263671	gi|37707652|gb|CF758427.1|CF758427	none	FL479920	chromosome_3	1	no_hit	0	3	1
258190_PUR_f+r	gene	gi|268776041|gb|CN608072.1|CN608072	none	none	none	chromosome_9	1	no_hit	0	8	1
258199_PUR_f+r	gene	gi|34960280|gb|CA106973.1|CA106973	none	gi|88837534|gb|CI078894.1|CI078894	none	chromosome_2	1	no_hit	0	no_hit	0
258207_PUR_f+r	none	none	none	none	none	no_hit	0	no_hit	0	no_hit	0
258208_PUR_f+r	other	gi|35266033|gb|CA216585.1|CA216585	none	none	none	super_10	0	no_hit	0	no_hit	0
258234_PUR_f+r	gene	none	none	none	none	chromosome_9	1	no_hit	0	10	0
258235_PUR_f+r	other	none	none	none	none	chromosome_3	1	no_hit	0	no_hit	0
258243_PUR_f+r	none	none	none	none	none	no_hit	0	no_hit	0	no_hit	0
258246_PUR_f+r	none	none	none	none	none	no_hit	0	no_hit	0	no_hit	0
258256_PUR_f+r	other	none	none	none	none	chromosome_1	1	no_hit	0	no_hit	0
258258_PUR_f+r	gene	gi|35061921|gb|CA154634.1|CA154634	none	none	none	chromosome_3	1	no_hit	0	8	1
258265_PUR_f+r	none	none	none	none	none	no_hit	0	no_hit	0	no_hit	0
258268_PUR_f+r	none	none	none	none	none	no_hit	0	no_hit	0	no_hit	0
258271_PUR_f+r	none	none	none	none	none	no_hit	0	no_hit	0	no_hit	0
258273_PUR_f+r	gene	gi|35207794|gb|CF576468.1|CF576468	none	none	none	chromosome_2	1	Chr7	1	7	1
258274_PUR_f+r	gene	gi|35207014|gb|CF575688.1|CF575688	gi|7660637|gb|AW746899.1|AW746899	gi|11171240|gb|AU163692.1|AU163692	CK368065	chromosome_7	1	Chr8	1	4	1
258279_PUR_f+r	gene	gi|35108709|gb|CA177687.1|CA177687	none	none	none	chromosome_5	1	no_hit	0	no_hit	0
258281_PUR_f+r	gene	gi|35061583|gb|CA154468.1|CA154468	gi|34517503|gb|CF488634.1|CF488634	gi|4716610|gb|AU057726.1|AU057726	BG837683	chromosome_8	1	no_hit	0	10	1
258284_PUR_f+r	none	none	none	none	none	no_hit	0	no_hit	0	no_hit	0
258295_PUR_f+r	other	gi|36058471|gb|CA294985.1|CA294985	none	none	none	chromosome_3	1	no_hit	0	3	1
258304_PUR_f+r	other	none	none	none	none	chromosome_7	1	no_hit	0	no_hit	0
258306_PUR_f+r	other	none	none	none	none	chromosome_10	1	no_hit	0	no_hit	0
258307_PUR_f+r	other	gi|35338380|gb|CA252484.1|CA252484	none	none	none	chromosome_10	1	no_hit	0	no_hit	0
258317_PUR_f+r	none	none	none	none	none	no_hit	0	no_hit	0	no_hit	0
258324_PUR_f+r	gene	none	none	none	none	chromosome_10	1	Chr6	1	9	1
258327_PUR_f+r	other	none	none	none	none	chromosome_6	1	no_hit	0	no_hit	0
258333_PUR_f+r	other	gi|35009823|gb|CA128694.1|CA128694	none	none	none	chromosome_3	1	no_hit	0	no_hit	0
258342_PUR_f+r	other	none	none	none	none	chromosome_9	1	no_hit	0	no_hit	0
258351_PUR_f+r	none	gi|35236494|gb|CA201833.1|CA201833	none	none	DR819775	no_hit	0	no_hit	0	no_hit	0
258354_PUR_f+r	none	none	none	none	none	no_hit	0	no_hit	0	no_hit	0
258356_PUR_f+r	match	none	none	none	FL403610	chromosome_2	1	no_hit	0	5	0
258357_PUR_f+r	gene	none	none	none	none	chromosome_10	1	no_hit	0	9	1
258370_PUR_f+r	none	none	none	none	none	no_hit	0	no_hit	0	no_hit	0
258398_PUR_f+r	none	none	none	none	none	no_hit	0	no_hit	0	no_hit	0
258405_PUR_f+r	none	none	none	none	none	no_hit	0	no_hit	0	no_hit	0
258408_PUR_f+r	gene	gi|34936166|gb|CA082855.1|CA082855	gi|15045814|gb|BI351372.1|BI351372	none	BM500225	chromosome_1	1	Chr3	1	1	1
258415_PUR_f+r	gene	gi|35047805|gb|CA147591.1|CA147591	none	none	EY254352	chromosome_4	1	no_hit	0	5	1
258419_PUR_f+r	other	none	none	none	none	chromosome_3	1	no_hit	0	5	0
258426_PUR_f+r	match	gi|35035630|gb|CA141540.1|CA141540	gi|18061477|gb|BM323570.1|BM323570	gi|29625214|gb|CB630225.1|CB630225	EE292139	chromosome_6	1	no_hit	0	no_hit	0
367174_PUR_r	gene	gi|35265430|gb|CA216283.1|CA216283	none	gi|29664370|gb|CB660645.1|CB660645	CO454901	chromosome_9	1	no_hit	0	6	1
367178_PUR_f+r	other	none	none	none	none	chromosome_2	1	no_hit	0	no_hit	0
367184_PUR_f+r	gene	none	none	none	none	chromosome_3	1	no_hit	0	no_hit	0
367187_PUR_f+r	other	none	none	none	CB179635	chromosome_5	1	no_hit	0	1	0
367193_PUR_f+r	match	none	none	none	none	chromosome_1	1	no_hit	0	10	0
367201_PUR_f+r	none	none	none	none	none	no_hit	0	no_hit	0	no_hit	0
367228_PUR_f	other	none	none	none	none	chromosome_9	1	no_hit	0	6	1
367229_PUR_f+r	none	gi|35250471|gb|CA208807.1|CA208807	none	none	none	no_hit	0	no_hit	0	no_hit	0
367235_PUR_f+r	gene	gi|35028176|gb|CA137818.1|CA137818	gi|7553776|gb|AW679998.1|AW679998	gi|66913006|gb|CX099854.1|CX099854	AI734540	chromosome_8	1	Chr12	1	10	1
367237_PUR_f+r	other	gi|32814176|gb|BU102853.1|BU102853	none	none	none	chromosome_2	1	no_hit	0	no_hit	0
367240_PUR_f+r	none	none	none	none	none	no_hit	0	no_hit	0	no_hit	0
367249_PUR_f+r	gene	gi|34954062|gb|CA100755.1|CA100755	none	gi|44667966|gb|CR281400.1|CR281400	CD438517	chromosome_3	1	no_hit	0	3	1
367254_PUR_f+r	gene	gi|35019627|gb|CA133535.1|CA133535	gi|45979852|gb|CN142507.1|CN142507	none	none	chromosome_5	1	no_hit	0	no_hit	0
367271_PUR_f+r	match	none	none	none	none	chromosome_3	1	no_hit	0	no_hit	0
367274_PUR_f+r	gene;match	gi|34960808|gb|CA107501.1|CA107501	gi|9850906|gb|BE595833.1|BE595833	gi|29683925|gb|CB680200.1|CB680200	CD651746	chromosome_8	1	Chr12	1	2	0
367295_PUR_f+r	other	none	none	none	none	chromosome_10	1	no_hit	0	no_hit	0
367306_PUR_f+r	match	none	none	none	none	chromosome_7	1	no_hit	0	6	1
367316_PUR_f+r	gene	none	gi|9852286|gb|BE597101.1|BE597101	none	none	chromosome_4	1	no_hit	0	no_hit	0
367328_PUR_f+r	other	none	none	none	none	chromosome_2	1	no_hit	0	no_hit	0
367337_PUR_f+r	gene	gi|35319645|gb|CA243229.1|CA243229	none	none	none	chromosome_9	1	no_hit	0	no_hit	0
367352_PUR_f+r	none	none	none	none	none	no_hit	0	no_hit	0	no_hit	0
367361_PUR_f+r	other	none	none	none	none	chromosome_2	1	no_hit	0	no_hit	0
367362_PUR_f+r	match	none	none	none	none	chromosome_1	1	no_hit	0	6	0
367400_PUR_f+r	gene	gi|34964353|gb|CA111046.1|CA111046	none	none	none	chromosome_1	1	no_hit	0	no_hit	0
367407_PUR_f+r	other	none	none	none	none	chromosome_10	1	no_hit	0	no_hit	0
367412_PUR_r	none	none	none	none	none	no_hit	0	no_hit	0	5	0
367427_PUR_f+r	none	none	none	none	none	no_hit	0	no_hit	0	no_hit	0
367432_PUR_f+r	gene	none	gi|45949523|gb|CN125244.1|CN125244	gi|29676218|gb|CB672493.1|CB672493	DV528145	chromosome_3	1	Chr1	1	8	1
367457_PUR_f+r	none	none	none	none	none	no_hit	0	no_hit	0	no_hit	0
367470_PUR_f+r	gene	gi|35308325|gb|CA237605.1|CA237605	gi|37709781|gb|CF760556.1|CF760556	gi|88847785|gb|CI018476.1|CI018476	AW507004	chromosome_10	1	Chr6	1	9	1
367477_PUR_f+r	other	none	none	none	none	chromosome_7	1	no_hit	0	no_hit	0
367518_PUR_f+r	none	none	none	none	none	no_hit	0	no_hit	0	no_hit	0
367522_PUR_r	other	none	none	none	none	chromosome_2	1	no_hit	0	2	1
367530_PUR_f+r	none	none	none	none	none	no_hit	0	no_hit	0	10	0
367537_PUR_f+r	none	none	none	none	none	no_hit	0	no_hit	0	no_hit	0
367538_PUR_f+r	gene	gi|36053499|gb|CA293296.1|CA293296	gi|31346038|gb|CD430395.1|CD430395	gi|58608659|gb|CK036692.1|CK036692	AW330573	chromosome_4	1	Chr2	1	4	1
367539_PUR_f	match	none	none	none	none	chromosome_1	1	no_hit	0	no_hit	0
367551_PUR_f+r	gene	gi|268805144|gb|CN607443.1|CN607443	gi|45965235|gb|CN134031.1|CN134031	none	none	chromosome_9	1	no_hit	0	no_hit	0
367556_PUR_f+r	none	none	none	none	none	no_hit	0	no_hit	0	no_hit	0
367573_PUR_f+r	gene	none	none	none	none	chromosome_8	1	no_hit	0	no_hit	0
367582_PUR_f+r	gene	gi|34948279|gb|CA094972.1|CA094972	gi|30963056|gb|CD219622.1|CD219622	gi|58663247|gb|CK051933.1|CK051933	FK975762	chromosome_4	1	no_hit	0	5	1
367599_PUR_f+r	gene	gi|268782191|gb|DN194731.1|DN194731	none	none	none	chromosome_3	1	Chr1	1	2	0
367613_PUR_f+r	other	none	none	none	none	chromosome_4	1	no_hit	0	no_hit	0
367617_PUR_f+r	none	none	none	none	none	no_hit	0	no_hit	0	no_hit	0
367623_PUR_f+r	none	none	none	none	none	no_hit	0	no_hit	0	3	0
367626_PUR_f+r	other	none	none	none	none	chromosome_3	1	no_hit	0	8	1
367627_PUR_f+r	gene	none	none	none	none	chromosome_2	1	no_hit	0	7	1
367629_PUR_f+r	match	none	none	none	none	chromosome_7	1	no_hit	0	no_hit	0
367633_PUR_f+r	none	none	none	none	none	no_hit	0	no_hit	0	no_hit	0
367634_PUR_f+r	none	none	none	none	none	no_hit	0	no_hit	0	no_hit	0
367641_PUR_f+r	gene	gi|36047637|gb|CA291279.1|CA291279	gi|6673665|gb|AW283821.1|AW283821	none	FL372844	chromosome_6	1	no_hit	0	2	1
367642_PUR_f+r	gene;match	none	none	none	CO451802	chromosome_9	1	Chr5	1	8	1
367653_PUR_f+r	none	none	none	none	none	no_hit	0	no_hit	0	no_hit	0
367668_PUR_f+r	none	none	none	none	none	no_hit	0	no_hit	0	no_hit	0
367671_PUR_f+r	none	gi|35088169|gb|CA167593.1|CA167593	none	none	none	no_hit	0	no_hit	0	no_hit	0
367681_PUR_f+r	none	none	none	none	none	no_hit	0	no_hit	0	no_hit	0
367684_PUR_f+r	none	none	none	none	none	no_hit	0	no_hit	0	no_hit	0
367687_PUR_f+r	gene	none	none	gi|29626458|gb|CB631469.1|CB631469	none	chromosome_2	1	Chr7	1	7	1
367701_PUR_f+r	none	gi|34955753|gb|CA102446.1|CA102446	none	none	none	no_hit	0	no_hit	0	no_hit	0
367706_PUR_f+r	gene	gi|35292900|gb|CA229912.1|CA229912	gi|9855544|gb|BE600457.1|BE600457	gi|4716555|gb|AU057671.1|AU057671	EE159817	chromosome_8	1	no_hit	0	10	1
367708_PUR_f+r	other	gi|35222275|gb|CA194734.1|CA194734	none	none	none	chromosome_8	1	no_hit	0	10	1
367723_PUR_f+r	match	none	none	none	DR827910	chromosome_2	1	no_hit	0	7	1
367726_PUR_f+r	none	none	none	none	none	no_hit	0	no_hit	0	no_hit	0
367746_PUR_f+r	other	none	none	none	none	chromosome_5	1	no_hit	0	no_hit	0
367747_PUR_f+r	gene	gi|35324411|gb|CA245609.1|CA245609	gi|30935445|gb|CD205414.1|CD205414	none	none	chromosome_2	1	no_hit	0	7	1
367751_PUR_f+r	gene	gi|35304056|gb|CA235474.1|CA235474	gi|30946356|gb|CD210849.1|CD210849	none	none	chromosome_3	1	no_hit	0	3	1
367757_PUR_f+r	none	none	none	none	none	no_hit	0	no_hit	0	no_hit	0
367760_PUR_f+r	gene	none	none	none	none	chromosome_1	1	no_hit	0	5	1
367764_PUR_f+r	other	none	none	none	none	chromosome_1	1	no_hit	0	no_hit	0
367771_PUR_f+r	gene	gi|35972402|gb|CA268782.1|CA268782	gi|30973127|gb|CD229693.1|CD229693	gi|58662857|gb|CK051543.1|CK051543	DT652064	chromosome_2	1	Chr9	1	7	1
367780_PUR_r	gene	gi|36015238|gb|CA282752.1|CA282752	gi|45947858|gb|CN124403.1|CN124403	gi|58669954|gb|CK058640.1|CK058640	EB159886	chromosome_1	1	no_hit	0	1	1
367781_PUR_f+r	none	none	none	none	none	no_hit	0	no_hit	0	no_hit	0
367786_PUR_f+r	other	none	none	none	none	chromosome_9	1	no_hit	0	6	1
367798_PUR_f+r	gene	gi|35274187|gb|CA220660.1|CA220660	gi|34512844|gb|CF483975.1|CF483975	gi|86493560|gb|CI136193.1|CI136193	DN218617	chromosome_2	1	Chr10	0	1	0
367802_PUR_f+r	other	none	none	none	none	chromosome_8	1	no_hit	0	3	1
367806_PUR_f+r	none	gi|34973157|gb|CA119849.1|CA119849	none	none	none	no_hit	0	no_hit	0	no_hit	0
367807_PUR_f+r	none	gi|268778283|gb|CN610145.1|CN610145	none	none	none	no_hit	0	no_hit	0	no_hit	0
367815_PUR_f+r	gene	none	none	none	none	chromosome_10	1	no_hit	0	6	1
367826_PUR_f+r	gene;match	gi|35090734|gb|CA168874.1|CA168874	none	none	none	chromosome_2	1	no_hit	0	no_hit	0
367834_PUR_f+r	none	none	none	none	none	no_hit	0	no_hit	0	no_hit	0
367836_PUR_f+r	none	none	none	none	none	no_hit	0	no_hit	0	no_hit	0
367849_PUR_f+r	none	none	none	none	none	no_hit	0	no_hit	0	no_hit	0
367867_PUR_r	other	gi|34948105|gb|CA094798.1|CA094798	gi|34513782|gb|CF484913.1|CF484913	none	FL096881	chromosome_2	1	no_hit	0	no_hit	0
367886_PUR_f+r	other	none	none	none	none	chromosome_2	1	no_hit	0	no_hit	0
367887_PUR_f+r	gene	gi|35004183|gb|CA125863.1|CA125863	gi|7218159|gb|AW564281.1|AW564281	none	DV529355	chromosome_3	1	no_hit	0	3	1
367889_PUR_f+r	gene	gi|30109841|gb|BQ804048.1|BQ804048	gi|9855698|gb|BE600625.1|BE600625	gi|29686246|gb|CB682521.1|CB682521	CO462833	chromosome_5	1	Chr11	1	4	1
367891_PUR_f+r	match	gi|35242643|gb|CA204906.1|CA204906	gi|45976921|gb|CN140759.1|CN140759	gi|14713727|gb|AU197697.1|AU197697	DV020426	chromosome_1	1	no_hit	0	no_hit	0
367899_PUR_f+r	none	none	none	none	none	no_hit	0	no_hit	0	no_hit	0
367905_PUR_f+r	other	none	none	none	none	chromosome_8	1	no_hit	0	no_hit	0
367907_PUR_f+r	match	none	none	none	none	chromosome_8	1	no_hit	0	no_hit	0
367911_PUR_f+r	other	none	none	none	none	chromosome_3	1	no_hit	0	3	1
367913_PUR_f+r	gene	none	gi|15045808|gb|BI351366.1|BI351366	none	none	chromosome_9	1	no_hit	0	6	1
367929_PUR_f+r	other	none	none	none	none	chromosome_10	1	no_hit	0	no_hit	0
367940_PUR_r	other	gi|34927688|gb|CA075415.1|CA075415	none	none	FL325028	chromosome_8	1	no_hit	0	4	0
367956_PUR_f+r	none	none	none	none	none	no_hit	0	no_hit	0	no_hit	0
367972_PUR_f+r	gene	none	none	none	none	chromosome_1	1	no_hit	0	1	1
367974_PUR_f+r	none	none	none	none	none	no_hit	0	no_hit	0	no_hit	0
367979_PUR_f+r	gene	gi|35206747|gb|CF575421.1|CF575421	none	none	EB702166	chromosome_1	1	no_hit	0	1	1
367984_PUR_f+r	none	none	none	none	none	no_hit	0	no_hit	0	no_hit	0
367985_PUR_f+r	match	none	none	none	none	chromosome_6	1	no_hit	0	no_hit	0
367996_PUR_f+r	gene	gi|34943321|gb|CA090014.1|CA090014	none	none	none	chromosome_1	1	no_hit	0	1	1
367997_PUR_f+r	none	none	none	none	none	no_hit	0	no_hit	0	no_hit	0
368011_PUR_f+r	none	none	none	none	none	no_hit	0	no_hit	0	no_hit	0
368014_PUR_f+r	gene	none	none	none	none	chromosome_5	1	no_hit	0	no_hit	0
368025_PUR_f+r	none	none	none	none	none	no_hit	0	no_hit	0	no_hit	0
368034_PUR_f+r	gene	gi|166789021|gb|DV733647.1|DV733647	gi|45979073|gb|CN142040.1|CN142040	gi|33686267|gb|CF314506.1|CF314506	FM190827	chromosome_4	1	Chr2	1	5	1
368077_PUR_f+r	other	none	none	none	none	chromosome_1	1	no_hit	0	no_hit	0
368078_PUR_f+r	other	none	none	none	none	chromosome_6	1	no_hit	0	10	1
368081_PUR_f+r	gene	gi|35261266|gb|CA214204.1|CA214204	none	gi|218481301|gb|FG953285.1|FG953285	CA827576	chromosome_5	1	Chr11	1	4	1
368095_PUR_f+r	match	none	none	none	none	chromosome_10	1	no_hit	0	no_hit	0
368110_PUR_f+r	other	none	none	none	none	chromosome_5	1	no_hit	0	4	1
368111_PUR_f+r	none	none	none	none	none	no_hit	0	no_hit	0	no_hit	0
368114_PUR_f+r	none	none	none	none	DT940052	no_hit	0	no_hit	0	4	0
368118_PUR_f+r	none	none	none	none	none	no_hit	0	no_hit	0	no_hit	0
368119_PUR_f+r	none	gi|268787202|gb|DV635690.1|DV635690	none	none	none	no_hit	0	no_hit	0	no_hit	0
368132_PUR_f+r	gene	gi|35126044|gb|CA186346.1|CA186346	gi|37759288|gb|CF772661.1|CF772661	gi|88224449|gb|CI224298.1|CI224298	CA400607	chromosome_10	1	no_hit	0	no_hit	0
368145_PUR_f+r	match	none	none	none	none	chromosome_7	1	no_hit	0	no_hit	0
368150_PUR_f+r	none	gi|34942394|gb|CA089087.1|CA089087	none	gi|33677962|gb|CF306201.1|CF306201	DN218057	no_hit	0	no_hit	0	no_hit	0
368151_PUR_f+r	gene	none	none	none	none	chromosome_5	1	Chr12	0	no_hit	0
368156_PUR_f+r	gene	none	gi|30972390|gb|CD228956.1|CD228956	gi|58678923|gb|CK067610.1|CK067610	BE512290	chromosome_1	1	Chr10	1	1	1
368162_PUR_f+r	gene	gi|34955581|gb|CA102274.1|CA102274	gi|34445952|gb|CF433251.1|CF433251	none	none	chromosome_1	1	Chr3	1	9	1
368166_PUR_f+r	gene	none	gi|11064608|gb|BF176698.1|BF176698	none	DR970747	chromosome_2	1	no_hit	0	10	0
368168_PUR_f+r	none	gi|35073532|gb|CA160293.1|CA160293	gi|9852961|gb|BE597888.1|BE597888	none	none	no_hit	0	no_hit	0	no_hit	0
368170_PUR_f+r	other	gi|34942748|gb|CA089441.1|CA089441	none	none	BM078763	chromosome_2	1	no_hit	0	7	1
368184_PUR_f+r	other	none	none	none	none	chromosome_5	1	no_hit	0	no_hit	0
368188_PUR_f+r	other	none	none	none	DN221203	chromosome_1	1	Chr12	0	1	1
368195_PUR_f+r	other	none	none	none	none	chromosome_10	1	no_hit	0	3	0
368196_PUR_f+r	none	none	none	none	none	no_hit	0	no_hit	0	no_hit	0
368233_PUR_f+r	gene	none	none	none	none	chromosome_10	1	no_hit	0	10	0
368239_PUR_r	other	none	gi|17886742|gb|BE364810.2|BE364810	gi|33679887|gb|CF308126.1|CF308126	DR801060	chromosome_3	1	no_hit	0	no_hit	0
368245_PUR_f+r	gene	gi|36013089|gb|CA282133.1|CA282133	gi|31330368|gb|CD424105.1|CD424105	none	EB166028	chromosome_7	1	no_hit	0	10	1
368251_PUR_f+r	gene	none	none	none	none	chromosome_10	1	no_hit	0	5	1
368255_PUR_f+r	none	none	none	none	none	no_hit	0	no_hit	0	no_hit	0
368260_PUR_r	none	none	none	none	none	no_hit	0	no_hit	0	no_hit	0
368264_PUR_f+r	other	none	none	none	none	chromosome_5	1	no_hit	0	no_hit	0
368265_PUR_f+r	other	none	none	none	none	chromosome_7	1	no_hit	0	no_hit	0
368268_PUR_f+r	other	gi|35305526|gb|CA236205.1|CA236205	none	none	none	chromosome_1	1	no_hit	0	9	1
368273_PUR_f+r	other	none	none	none	none	chromosome_2	1	no_hit	0	no_hit	0
368277_PUR_f+r	other	gi|35972966|gb|CA268965.1|CA268965	none	none	none	chromosome_8	1	no_hit	0	no_hit	0
368282_PUR_f+r	gene	gi|35286449|gb|CA226754.1|CA226754	gi|37705713|gb|CF756632.1|CF756632	gi|88239963|gb|CI239125.1|CI239125	FM185169	chromosome_4	1	Chr2	1	4	1
368289_PUR_f+r	other	none	none	none	none	chromosome_9	1	no_hit	0	6	1
368298_PUR_f+r	none	none	none	none	none	no_hit	0	no_hit	0	no_hit	0
368308_PUR_r	gene	gi|34935709|gb|CA082399.1|CA082399	gi|18065226|gb|BM326089.1|BM326089	none	BG316640	chromosome_7	1	Chr8	1	4	1
368321_PUR_f+r	none	none	none	none	none	no_hit	0	no_hit	0	no_hit	0
368388_PUR_f+r	gene	gi|35975162|gb|CA269718.1|CA269718	gi|14569544|gb|BI097962.1|BI097962	none	FL467837	chromosome_3	1	no_hit	0	3	1
368451_PUR_r	none	none	none	none	none	no_hit	0	no_hit	0	no_hit	0
368504_PUR_f+r	gene	none	none	none	none	chromosome_2	1	no_hit	0	7	1
368527_PUR_f+r	none	none	none	none	none	no_hit	0	no_hit	0	no_hit	0
368551_PUR_f+r	gene;match	gi|35289510|gb|CA228218.1|CA228218	gi|13390021|gb|BG463013.1|BG463013	none	DV165221	chromosome_1	1	no_hit	0	1	1
368570_PUR_f+r	other	gi|35229470|gb|CA198323.1|CA198323	none	gi|58656637|gb|CK045317.1|CK045317	none	chromosome_10	1	no_hit	0	no_hit	0
368575_PUR_f+r	other	none	none	none	none	chromosome_5	1	no_hit	0	no_hit	0
368613_PUR_f+r	none	gi|35268861|gb|CA218000.1|CA218000	none	none	none	no_hit	0	no_hit	0	3	0
368634_PUR_f+r	other	none	none	none	none	chromosome_2	1	no_hit	0	no_hit	0
368646_PUR_r	none	gi|35247290|gb|CA207207.1|CA207207	gi|14513869|gb|BI075212.1|BI075212	gi|86851119|gb|CI311337.1|CI311337	EB166974	no_hit	0	no_hit	0	no_hit	0
368648_PUR_f+r	gene	none	none	none	none	chromosome_1	1	no_hit	0	1	1
368653_PUR_f+r	gene	gi|35025700|gb|CA136569.1|CA136569	none	none	none	chromosome_3	1	no_hit	0	3	1
368672_PUR_f+r	none	none	none	none	none	no_hit	0	no_hit	0	no_hit	0
368686_PUR_f+r	other	none	none	none	none	chromosome_2	1	no_hit	0	7	1
368726_PUR_f+r	gene	gi|34967729|gb|CA114422.1|CA114422	none	gi|33793203|gb|CF322482.1|CF322482	none	chromosome_5	1	no_hit	0	no_hit	0
368735_PUR_f+r	gene	gi|35316540|gb|CA241681.1|CA241681	none	none	none	chromosome_2	1	Chr9	1	7	1
368738_PUR_f+r	other	none	none	none	none	chromosome_9	1	no_hit	0	no_hit	0
368746_PUR_f+r	none	none	none	none	none	no_hit	0	no_hit	0	no_hit	0
368803_PUR_f+r	gene	gi|35342013|gb|CA254268.1|CA254268	gi|18065536|gb|BM326399.1|BM326399	gi|3761341|gb|C98589.1|C98589	FL406255	chromosome_2	1	no_hit	0	9	0
368822_PUR_f+r	gene	none	none	none	none	chromosome_7	1	Chr8	1	1	1
368850_PUR_f+r	other	none	none	none	none	chromosome_2	1	no_hit	0	no_hit	0
368881_PUR_f+r	match	none	none	none	none	chromosome_9	1	no_hit	0	no_hit	0
368885_PUR_f+r	other	gi|35130343|gb|CA188424.1|CA188424	gi|14366067|gb|BG947878.1|BG947878	gi|3761361|gb|C98609.1|C98609	none	chromosome_9	1	Chr5	1	8	1
368899_PUR_f+r	none	none	none	none	none	no_hit	0	no_hit	0	no_hit	0
368943_PUR_f+r	gene	gi|35323403|gb|CA245105.1|CA245105	gi|37709668|gb|CF760443.1|CF760443	gi|2799287|gb|AA753812.1|AA753812	CD441246	chromosome_1	1	Chr3	1	5	1
368949_PUR_f+r	gene	gi|35035622|gb|CA141536.1|CA141536	gi|57815628|gb|CX616841.1|CX616841	none	none	chromosome_1	1	no_hit	0	no_hit	0
368952_PUR_f+r	none	none	none	none	none	no_hit	0	no_hit	0	no_hit	0
368971_PUR_f+r	none	none	none	none	none	no_hit	0	no_hit	0	no_hit	0
368973_PUR_f+r	other	none	none	none	none	chromosome_2	1	no_hit	0	no_hit	0
368981_PUR_f+r	none	gi|34967635|gb|CA114328.1|CA114328	none	none	none	no_hit	0	no_hit	0	no_hit	0
368983_PUR_f+r	gene	gi|35272399|gb|CA219768.1|CA219768	gi|160708147|gb|EH408545.1|EH408545	gi|29664838|gb|CB661113.1|CB661113	BM351272	chromosome_9	1	Chr5	1	6	1
369011_PUR_f+r	none	gi|34934519|gb|CA081583.1|CA081583	none	none	none	no_hit	0	no_hit	0	no_hit	0
369021_PUR_f+r	gene	gi|36032850|gb|CA286672.1|CA286672	none	none	none	chromosome_10	1	no_hit	0	no_hit	0
369023_PUR_f+r	gene	gi|35952698|gb|CA261596.1|CA261596	gi|31377161|gb|CD462064.1|CD462064	gi|29670131|gb|CB666406.1|CB666406	BU037598	chromosome_1	1	Chr3	1	1	1
369034_PUR_f+r	gene	none	none	none	none	chromosome_5	1	no_hit	0	no_hit	0
369037_PUR_f+r	gene	none	gi|37752863|gb|CF769477.1|CF769477	gi|58589008|gb|CF987316.1|CF987316	CO521601	chromosome_2	1	no_hit	0	7	1
369044_PUR_f+r	match	none	none	none	none	chromosome_3	1	no_hit	0	3	1
369066_PUR_f+r	other	none	none	none	none	chromosome_7	1	no_hit	0	no_hit	0
369077_PUR_f+r	none	gi|35951935|gb|CA261215.1|CA261215	gi|30949560|gb|CD212457.1|CD212457	none	BQ539651	no_hit	0	no_hit	0	no_hit	0
369088_PUR_f+r	none	gi|35103021|gb|CA174892.1|CA174892	none	gi|112786549|gb|EE590971.1|EE590971	none	no_hit	0	no_hit	0	no_hit	0
369092_PUR_r	other	none	none	none	none	chromosome_2	1	no_hit	0	no_hit	0
369098_PUR_f+r	other	gi|35273711|gb|CA220422.1|CA220422	gi|160712483|gb|EH408081.1|EH408081	gi|23380635|gb|BU667094.1|BU667094	DY688183	chromosome_8	1	no_hit	0	3	1
369099_PUR_f+r	none	none	none	none	none	no_hit	0	no_hit	0	no_hit	0
369100_PUR_f+r	other	none	none	none	none	chromosome_4	1	no_hit	0	4	1
369106_PUR_f+r	none	none	none	none	none	no_hit	0	no_hit	0	no_hit	0
369107_PUR_f+r	none	none	none	none	none	no_hit	0	no_hit	0	no_hit	0
369120_PUR_r	gene	none	none	none	none	chromosome_10	1	Chr6	1	no_hit	0
369128_PUR_r	none	none	none	none	none	no_hit	0	no_hit	0	no_hit	0
369130_PUR_r	match	gi|34968011|gb|CA114704.1|CA114704	gi|45951548|gb|CN126413.1|CN126413	none	none	chromosome_9	1	no_hit	0	no_hit	0
369131_PUR_r	gene	gi|35946962|gb|CA258736.1|CA258736	gi|14514182|gb|BI075525.1|BI075525	none	DN208017	chromosome_10	1	no_hit	0	9	1
369147_PUR_f+r	gene	gi|34937182|gb|CA083871.1|CA083871	none	none	none	chromosome_1	1	no_hit	0	1	1
369153_PUR_f+r	none	none	none	none	none	no_hit	0	no_hit	0	no_hit	0
369154_PUR_f+r	match	none	none	none	none	chromosome_7	1	no_hit	0	no_hit	0
369164_PUR_f+r	match	none	none	none	none	chromosome_10	1	no_hit	0	no_hit	0
369171_PUR_r	gene	gi|35310790|gb|CA238827.1|CA238827	gi|7660587|gb|AW746849.1|AW746849	gi|86885829|gb|CI295950.1|CI295950	DV532070	chromosome_1	1	Chr3	1	1	1
369187_PUR_f+r	other	none	none	none	none	chromosome_9	1	no_hit	0	8	1
369193_PUR_f+r	gene	none	none	none	none	chromosome_4	1	no_hit	0	5	1
369202_PUR_f	gene	none	none	none	none	chromosome_3	1	no_hit	0	8	1
369206_PUR_f	gene	none	gi|18069778|gb|BM330641.1|BM330641	none	CF047620	chromosome_10	1	no_hit	0	9	1
369230_PUR_f+r	none	none	none	none	none	no_hit	0	no_hit	0	4	0
369234_PUR_f+r	gene	gi|34935709|gb|CA082399.1|CA082399	gi|18065226|gb|BM326089.1|BM326089	none	BG316640	chromosome_7	1	Chr8	1	4	1
369240_PUR_f+r	other	none	none	none	none	chromosome_8	1	no_hit	0	no_hit	0
369272_PUR_r	gene	gi|268804958|gb|CN607257.1|CN607257	none	none	none	chromosome_3	1	no_hit	0	no_hit	0
369278_PUR_f+r	gene	gi|36051159|gb|CA292485.1|CA292485	gi|30944067|gb|CD209701.1|CD209701	gi|86502831|gb|CI145464.1|CI145464	none	chromosome_10	1	no_hit	0	no_hit	0
369288_PUR_f+r	match	none	none	none	none	chromosome_3	1	no_hit	0	no_hit	0
369291_PUR_f+r	gene	gi|35086434|gb|CA166728.1|CA166728	gi|57815441|gb|CX616654.1|CX616654	gi|29657971|gb|CB654246.1|CB654246	EE039357	chromosome_2	1	Chr7	1	2	1
369321_PUR_f+r	gene	gi|34966365|gb|CA113058.1|CA113058	gi|12501785|gb|BG049754.1|BG049754	none	DR824665	chromosome_3	1	no_hit	0	8	1
369334_PUR_f+r	other	none	none	none	none	chromosome_5	1	no_hit	0	no_hit	0
369344_PUR_f+r	gene	none	none	none	none	chromosome_2	1	no_hit	0	no_hit	0
369352_PUR_r	gene	gi|35281638|gb|CA224361.1|CA224361	gi|30970514|gb|CD227080.1|CD227080	gi|88980760|gb|CI022455.1|CI022455	CF036217	chromosome_2	1	no_hit	0	7	1
369359_PUR_f+r	other	gi|33460862|gb|BQ533099.1|BQ533099	none	none	none	chromosome_2	1	no_hit	0	7	1
369378_PUR_f+r	none	gi|34923572|gb|CA071421.1|CA071421	none	none	none	no_hit	0	no_hit	0	no_hit	0
369379_PUR_r	other	none	none	none	none	chromosome_8	1	no_hit	0	no_hit	0
369388_PUR_f+r	other	none	none	none	none	chromosome_2	1	no_hit	0	no_hit	0
369400_PUR_r	other	none	none	none	none	chromosome_4	1	no_hit	0	5	1
369426_PUR_f+r	gene	none	gi|45953074|gb|CN127216.1|CN127216	gi|4714918|gb|AU056035.1|AU056035	EE041716	chromosome_10	1	no_hit	0	6	1
369428_PUR_f+r	gene	gi|35313955|gb|CA240395.1|CA240395	none	none	CX129575	chromosome_4	1	no_hit	0	5	1
369436_PUR_f+r	none	none	none	none	none	no_hit	0	no_hit	0	no_hit	0
369440_PUR_f+r	none	gi|239916281|gb|GE324924.1|GE324924	none	none	DN218172	no_hit	0	no_hit	0	no_hit	0
369452_PUR_f+r	other	none	none	none	none	chromosome_8	1	no_hit	0	no_hit	0
369455_PUR_f	gene	gi|35119757|gb|CA183214.1|CA183214	gi|160712761|gb|EH407633.1|EH407633	gi|33381500|gb|CF196843.1|CF196843	none	chromosome_1	1	no_hit	0	no_hit	0
369461_PUR_f+r	none	none	none	none	none	no_hit	0	no_hit	0	no_hit	0
369462_PUR_f+r	gene	gi|35059427|gb|CA153393.1|CA153393	gi|57808395|gb|CX609675.1|CX609675	gi|2428500|gb|C72963.1|C72963	BM660908	chromosome_1	1	Chr10	1	1	1
369465_PUR_f	gene	none	none	none	none	chromosome_2	1	no_hit	0	2	1
369473_PUR_f+r	gene	gi|35341161|gb|CA253839.1|CA253839	none	none	CF020493	chromosome_3	1	no_hit	0	3	1
369485_PUR_f	none	none	none	none	none	no_hit	0	no_hit	0	no_hit	0
369494_PUR_f	none	none	none	none	none	no_hit	0	no_hit	0	no_hit	0
369506_PUR_f	none	none	none	none	none	no_hit	0	no_hit	0	no_hit	0
369545_PUR_f	none	gi|35315846|gb|CA241338.1|CA241338	gi|160710411|gb|EH410891.1|EH410891	none	none	no_hit	0	no_hit	0	no_hit	0
369608_PUR_f	none	none	none	none	none	no_hit	0	no_hit	0	no_hit	0
369637_PUR_f	other	none	none	none	none	chromosome_4	1	no_hit	0	4	1
369639_PUR_f	other	none	none	none	none	chromosome_1	1	no_hit	0	no_hit	0
369656_PUR_f+r	none	none	none	none	none	no_hit	0	no_hit	0	no_hit	0
369657_PUR_f	none	none	none	none	none	no_hit	0	no_hit	0	no_hit	0
369685_PUR_f	none	none	none	none	none	no_hit	0	no_hit	0	no_hit	0
369723_PUR_f	match	none	none	none	none	chromosome_3	1	no_hit	0	no_hit	0
369735_PUR_f	none	none	none	none	none	no_hit	0	no_hit	0	no_hit	0
369736_PUR_f	none	none	none	none	none	no_hit	0	no_hit	0	no_hit	0
369773_PUR_f	none	none	none	none	none	no_hit	0	no_hit	0	no_hit	0
369787_PUR_f	other	none	none	none	none	chromosome_6	1	no_hit	0	no_hit	0
369788_PUR_f	none	none	none	none	none	no_hit	0	no_hit	0	no_hit	0
369807_PUR_f	gene	none	none	none	none	chromosome_4	1	no_hit	0	5	1
369862_PUR_f+r	none	none	none	none	none	no_hit	0	no_hit	0	no_hit	0
369868_PUR_f+r	match	gi|35964875|gb|CA266255.1|CA266255	none	none	none	chromosome_4	1	no_hit	0	no_hit	0
369884_PUR_f+r	match	none	none	none	none	chromosome_9	1	Chr3	0	9	0
369895_PUR_f+r	other	none	none	none	none	chromosome_2	1	no_hit	0	no_hit	0
369906_PUR_f+r	none	gi|35106337|gb|CA176507.1|CA176507	none	none	none	no_hit	0	no_hit	0	no_hit	0
369907_PUR_f+r	none	gi|34971708|gb|CA118400.1|CA118400	none	none	none	no_hit	0	no_hit	0	no_hit	0
369915_PUR_f+r	gene	gi|35205389|gb|CF574063.1|CF574063	gi|9850410|gb|BE595337.1|BE595337	gi|33801713|gb|CF326728.1|CF326728	DN560462	chromosome_6	1	no_hit	0	10	1
369917_PUR_f+r	gene	none	none	none	none	chromosome_3	1	no_hit	0	3	1
369931_PUR_f+r	none	none	none	none	none	no_hit	0	no_hit	0	no_hit	0
369941_PUR_f+r	none	none	none	none	none	no_hit	0	no_hit	0	no_hit	0
369944_PUR_f+r	gene	gi|35296136|gb|CA231517.1|CA231517	gi|37707063|gb|CF757838.1|CF757838	none	DV495081	chromosome_4	1	no_hit	0	5	1
369945_PUR_f+r	other	none	none	none	none	chromosome_4	1	no_hit	0	5	1
369957_PUR_r	other	gi|34945896|gb|CA092589.1|CA092589	none	none	none	chromosome_4	1	no_hit	0	5	1
369970_PUR_f+r	other	none	none	none	none	chromosome_1	1	no_hit	0	no_hit	0
369985_PUR_f+r	gene	none	none	none	CO442713	chromosome_7	1	no_hit	0	1	1
369986_PUR_f+r	none	gi|35292791|gb|CA229869.1|CA229869	none	none	EE162818	no_hit	0	no_hit	0	6	0
369994_PUR_r	other	none	gi|30944765|gb|CD210049.1|CD210049	none	none	chromosome_9	1	no_hit	0	no_hit	0
369997_PUR_f+r	none	none	none	none	none	no_hit	0	no_hit	0	no_hit	0
370002_PUR_f+r	gene	gi|34962622|gb|CA109315.1|CA109315	none	gi|58670452|gb|CK059138.1|CK059138	DR829760	chromosome_3	1	Chr1	1	8	1
370005_PUR_f+r	gene	gi|35951300|gb|CA260899.1|CA260899	gi|18068547|gb|BM329410.1|BM329410	gi|29626441|gb|CB631452.1|CB631452	BU098281	chromosome_6	1	Chr4	1	2	1
370012_PUR_f+r	other	none	none	none	none	super_293	0	no_hit	0	no_hit	0
370017_PUR_f+r	none	none	none	none	none	no_hit	0	no_hit	0	no_hit	0
370022_PUR_f+r	other	none	none	none	none	chromosome_5	1	no_hit	0	no_hit	0
370027_PUR_f+r	other	none	none	none	none	chromosome_3	1	no_hit	0	no_hit	0
370030_PUR_f+r	none	none	none	none	none	no_hit	0	no_hit	0	no_hit	0
370031_PUR_f+r	gene	gi|35035397|gb|CA141423.1|CA141423	gi|30967110|gb|CD223676.1|CD223676	gi|88364687|gb|CI612502.1|CI612502	CD434684	chromosome_1	1	no_hit	0	5	1
370049_PUR_f+r	none	none	none	none	none	no_hit	0	no_hit	0	no_hit	0
370053_PUR_r	gene	gi|35045764|gb|CA146584.1|CA146584	gi|37753767|gb|CF769921.1|CF769921	none	BG841424	chromosome_9	1	no_hit	0	8	1
370060_PUR_r	other	none	none	none	none	chromosome_3	1	no_hit	0	no_hit	0
370061_PUR_f+r	none	none	none	none	none	no_hit	0	no_hit	0	no_hit	0
370084_PUR_f+r	match	gi|35940836|gb|CA255688.1|CA255688	none	gi|89195330|gb|CI051443.1|CI051443	none	chromosome_8	1	Chr9	0	no_hit	0
370088_PUR_f+r	none	none	none	none	none	no_hit	0	no_hit	0	no_hit	0
370118_PUR_f+r	none	none	none	none	none	no_hit	0	no_hit	0	no_hit	0
370121_PUR_f+r	gene	gi|35980987|gb|CA271462.1|CA271462	gi|45957964|gb|CN129881.1|CN129881	gi|29623022|gb|CB628033.1|CB628033	none	chromosome_5	1	Chr11	1	no_hit	0
370124_PUR_f+r	gene	none	none	none	none	chromosome_2	1	no_hit	0	no_hit	0
370125_PUR_f+r	other	none	none	none	none	chromosome_3	1	no_hit	0	3	1
370126_PUR_f+r	other	none	none	none	none	chromosome_8	1	no_hit	0	no_hit	0
370127_PUR_f+r	other	none	none	none	none	chromosome_6	1	no_hit	0	no_hit	0
370139_PUR_f+r	gene	gi|166790365|gb|DV732767.1|DV732767	none	none	none	chromosome_1	1	Chr1	0	1	1
370141_PUR_f+r	none	none	none	none	none	no_hit	0	no_hit	0	no_hit	0
370144_PUR_f+r	gene	gi|35242316|gb|CA204744.1|CA204744	none	none	none	chromosome_6	1	no_hit	0	no_hit	0
370153_PUR_f+r	gene	none	none	none	none	chromosome_1	1	no_hit	0	1	1
370155_PUR_f+r	gene	gi|35301503|gb|CA234198.1|CA234198	none	none	AW331155	chromosome_6	1	no_hit	0	2	1
370159_PUR_r	match	none	none	none	none	chromosome_8	1	no_hit	0	no_hit	0
370162_PUR_f+r	other	none	none	none	none	chromosome_6	1	no_hit	0	no_hit	0
370174_PUR_f+r	none	none	none	none	none	no_hit	0	no_hit	0	no_hit	0
370177_PUR_f+r	match	none	none	none	none	chromosome_4	1	no_hit	0	no_hit	0
370185_PUR_f+r	match	gi|35961938|gb|CA265253.1|CA265253	none	none	none	chromosome_1	1	no_hit	0	no_hit	0
370189_PUR_r	gene	gi|35057941|gb|CA152653.1|CA152653	none	none	none	chromosome_3	1	Chr5	0	6	0
370222_PUR_f+r	none	none	none	none	none	no_hit	0	no_hit	0	no_hit	0
370228_PUR_f+r	match	none	none	none	none	chromosome_1	1	no_hit	0	no_hit	0
370230_PUR_f+r	gene	gi|35061436|gb|CA154396.1|CA154396	none	none	DN214613	chromosome_4	1	Chr6	0	5	1
370234_PUR_f+r	gene	gi|34974350|gb|CA121042.1|CA121042	gi|160708501|gb|EH408875.1|EH408875	none	EB404497	chromosome_6	1	no_hit	0	10	1
370241_PUR_f+r	gene	none	none	none	none	chromosome_7	1	no_hit	0	no_hit	0
370245_PUR_f+r	other	none	none	none	none	chromosome_2	1	no_hit	0	2	1
381961_PUR_f+r	gene	none	none	none	none	chromosome_1	1	no_hit	0	no_hit	0
381978_PUR_r	gene	none	none	none	none	chromosome_3	1	no_hit	0	no_hit	0
381981_PUR_f+r	gene;match	gi|33461411|gb|BQ533648.1|BQ533648	gi|160712884|gb|EH408155.1|EH408155	none	none	chromosome_10	1	no_hit	0	9	1
381988_PUR_r	match	none	none	none	DR817558	chromosome_2	1	no_hit	0	7	1
381989_PUR_f+r	other	gi|35273711|gb|CA220422.1|CA220422	gi|160712483|gb|EH408081.1|EH408081	gi|23380635|gb|BU667094.1|BU667094	DY688183	chromosome_8	1	no_hit	0	3	1
382006_PUR_f+r	none	none	none	none	none	no_hit	0	no_hit	0	no_hit	0
382022_PUR_f+r	none	none	none	none	none	no_hit	0	no_hit	0	no_hit	0
382031_PUR_f+r	gene	gi|35097830|gb|CA172381.1|CA172381	none	gi|29625791|gb|CB630802.1|CB630802	DV025449	chromosome_7	1	Chr12	0	no_hit	0
382042_PUR_r	gene	gi|35308764|gb|CA237816.1|CA237816	gi|9308936|gb|BE367379.1|BE367379	none	EE032200	chromosome_1	1	no_hit	0	9	1
382043_PUR_r	none	none	none	none	none	no_hit	0	no_hit	0	no_hit	0
382054_PUR_f+r	other	none	none	none	none	chromosome_3	1	no_hit	0	3	1
382057_PUR_f+r	gene	none	none	none	none	chromosome_1	1	no_hit	0	1	1
382061_PUR_r	none	none	none	none	none	no_hit	0	no_hit	0	no_hit	0
382066_PUR_f+r	gene	gi|35114592|gb|CA180615.1|CA180615	gi|14513763|gb|BI075106.1|BI075106	none	DR809635	chromosome_1	1	no_hit	0	5	1
382074_PUR_f+r	gene	gi|35087138|gb|CA167079.1|CA167079	none	none	DV514782	chromosome_8	1	no_hit	0	3	1
382077_PUR_f+r	other	none	none	none	none	chromosome_7	1	no_hit	0	4	1
382080_PUR_f+r	none	none	none	none	none	no_hit	0	no_hit	0	no_hit	0
382082_PUR_f+r	gene	gi|35057945|gb|CA152655.1|CA152655	none	none	none	chromosome_3	1	no_hit	0	7	0
382087_PUR_f+r	other	gi|35222358|gb|CA194776.1|CA194776	gi|160710152|gb|EH407477.1|EH407477	none	none	chromosome_9	1	Chr12	0	8	1
382089_PUR_f+r	none	gi|268780690|gb|DN193957.1|DN193957	none	none	none	no_hit	0	no_hit	0	no_hit	0
382091_PUR_f+r	match	gi|34964939|gb|CA111632.1|CA111632	gi|9852961|gb|BE597888.1|BE597888	none	none	chromosome_7	1	no_hit	0	no_hit	0
382102_PUR_f+r	other	none	none	none	none	chromosome_1	1	no_hit	0	no_hit	0
382107_PUR_f+r	gene	gi|34969852|gb|CA116545.1|CA116545	none	none	none	chromosome_2	1	no_hit	0	no_hit	0
382111_PUR_f+r	other	none	none	none	none	chromosome_7	1	no_hit	0	no_hit	0
382113_PUR_f+r	none	none	none	none	none	no_hit	0	no_hit	0	no_hit	0
382115_PUR_f+r	match	gi|35050892|gb|CA149145.1|CA149145	gi|34516884|gb|CF488015.1|CF488015	none	CK327514	chromosome_8	1	no_hit	0	8	0
382123_PUR_f+r	none	none	none	none	none	no_hit	0	no_hit	0	no_hit	0
382131_PUR_f+r	gene	none	gi|57821717|gb|CX622930.1|CX622930	gi|2310692|gb|C26847.1|C26847	DR799201	chromosome_7	1	Chr8	1	1	1
382148_PUR_f+r	gene	gi|35277268|gb|CA222193.1|CA222193	none	none	none	chromosome_8	1	no_hit	0	no_hit	0
382155_PUR_f+r	other	none	none	none	none	chromosome_8	1	no_hit	0	no_hit	0
382156_PUR_f+r	none	gi|35107965|gb|CA177318.1|CA177318	gi|14688970|gb|BI211246.1|BI211246	gi|29679622|gb|CB675897.1|CB675897	EB407908	no_hit	0	no_hit	0	no_hit	0
382165_PUR_f+r	other	none	none	none	none	chromosome_5	1	no_hit	0	no_hit	0
382178_PUR_f+r	none	none	none	none	none	no_hit	0	no_hit	0	no_hit	0
382184_PUR_f+r	gene	none	none	none	none	chromosome_9	1	no_hit	0	no_hit	0
382194_PUR_f+r	other	none	none	none	none	chromosome_10	1	no_hit	0	no_hit	0
382195_PUR_f+r	other	none	none	none	none	chromosome_1	1	no_hit	0	no_hit	0
382209_PUR_f+r	none	none	none	gi|58593566|gb|CF991874.1|CF991874	none	no_hit	0	no_hit	0	no_hit	0
382212_PUR_f+r	none	none	none	none	none	no_hit	0	no_hit	0	no_hit	0
382218_PUR_f+r	other	none	none	none	none	chromosome_3	1	no_hit	0	8	1
382224_PUR_f+r	gene	gi|35070784|gb|CA158951.1|CA158951	none	none	none	chromosome_7	1	no_hit	0	1	1
382225_PUR_f+r	none	none	none	none	none	no_hit	0	no_hit	0	no_hit	0
382232_PUR_f+r	other	none	none	none	none	chromosome_2	1	no_hit	0	no_hit	0
382245_PUR_f+r	gene	none	none	none	DR802722	chromosome_9	1	no_hit	0	no_hit	0
382248_PUR_f+r	other	none	none	none	none	chromosome_9	1	no_hit	0	no_hit	0
382277_PUR_f+r	other	none	none	none	none	chromosome_5	1	no_hit	0	no_hit	0
382282_PUR_f+r	gene	none	none	gi|300216168|gb|HO087953.1|HO087953	none	chromosome_9	1	Chr5	1	6	1
382283_PUR_f+r	gene	gi|35239177|gb|CA203175.1|CA203175	gi|14824172|gb|BI246114.1|BI246114	none	FL247163	chromosome_10	1	no_hit	0	5	1
382299_PUR_f+r	other	gi|35024652|gb|CA136046.1|CA136046	none	none	none	chromosome_5	1	no_hit	0	no_hit	0
382302_PUR_f+r	gene	none	none	none	none	chromosome_6	1	no_hit	0	2	1
382303_PUR_f+r	gene	gi|35063515|gb|CA155421.1|CA155421	none	none	none	chromosome_4	1	no_hit	0	5	1
382315_PUR_f+r	none	none	none	none	none	no_hit	0	no_hit	0	no_hit	0
382338_PUR_f+r	gene;match	none	none	none	none	chromosome_10	1	no_hit	0	no_hit	0
382340_PUR_f+r	gene	none	none	none	none	chromosome_5	1	no_hit	0	2	1
382343_PUR_f+r	none	none	none	none	none	no_hit	0	no_hit	0	no_hit	0
382347_PUR_f+r	gene	none	none	none	none	chromosome_4	1	no_hit	0	5	1
382353_PUR_f+r	gene	none	none	none	none	chromosome_1	1	no_hit	0	1	1
382360_PUR_f+r	none	none	none	none	none	no_hit	0	no_hit	0	no_hit	0
382376_PUR_f+r	gene	gi|35238700|gb|CA202937.1|CA202937	none	none	DV521984	chromosome_1	1	Chr3	1	9	1
382383_PUR_f+r	none	none	none	none	none	no_hit	0	no_hit	0	no_hit	0
382397_PUR_f+r	gene	none	none	none	none	chromosome_9	1	no_hit	0	8	1
382402_PUR_f+r	other	none	none	none	none	chromosome_1	1	no_hit	0	no_hit	0
382413_PUR_f+r	other	none	none	none	none	chromosome_3	1	no_hit	0	no_hit	0
382420_PUR_f+r	none	none	none	none	none	no_hit	0	no_hit	0	no_hit	0
382425_PUR_f+r	gene	gi|35089339|gb|CA168177.1|CA168177	gi|9853250|gb|BE598177.1|BE598177	none	none	chromosome_1	1	no_hit	0	1	1
382436_PUR_f+r	none	none	none	none	none	no_hit	0	no_hit	0	no_hit	0
382445_PUR_f+r	none	none	none	none	none	no_hit	0	no_hit	0	no_hit	0
382458_PUR_f+r	none	none	none	none	none	no_hit	0	no_hit	0	no_hit	0
382459_PUR_f+r	none	none	none	none	none	no_hit	0	no_hit	0	no_hit	0
382468_PUR_f+r	other	gi|35099034|gb|CA172925.1|CA172925	none	none	none	chromosome_7	1	no_hit	0	10	1
382471_PUR_f+r	other	none	none	none	none	chromosome_5	1	no_hit	0	no_hit	0
382477_PUR_f+r	match	none	none	none	none	chromosome_5	1	no_hit	0	no_hit	0
382479_PUR_f+r	none	none	gi|30967266|gb|CD223832.1|CD223832	none	FL456986	no_hit	0	no_hit	0	no_hit	0
382480_PUR_f+r	none	none	none	none	none	no_hit	0	no_hit	0	no_hit	0
382483_PUR_f+r	other	gi|35331156|gb|CA248967.1|CA248967	gi|18067176|gb|BM328039.1|BM328039	none	none	chromosome_3	1	no_hit	0	8	1
382490_PUR_f+r	gene	gi|34944672|gb|CA091365.1|CA091365	none	none	FL375028	chromosome_4	1	Chr2	1	5	1
382496_PUR_f+r	none	none	none	none	none	no_hit	0	no_hit	0	no_hit	0
382504_PUR_f+r	other	none	none	none	none	chromosome_3	1	no_hit	0	3	1
382507_PUR_f+r	none	none	none	none	none	no_hit	0	no_hit	0	no_hit	0
382508_PUR_f+r	gene	gi|35141864|gb|CA194174.1|CA194174	gi|13389697|gb|BG462855.1|BG462855	gi|29623642|gb|CB628653.1|CB628653	DR812968	chromosome_5	1	Chr11	1	4	1
382521_PUR_f+r	gene	gi|35100440|gb|CA173624.1|CA173624	gi|45950647|gb|CN125861.1|CN125861	gi|29626352|gb|CB631363.1|CB631363	FL370585	chromosome_6	1	Chr4	1	10	1
382527_PUR_f+r	gene	none	none	none	none	chromosome_6	1	no_hit	0	2	1
382544_PUR_f+r	gene	none	gi|37753661|gb|CF769871.1|CF769871	gi|25798117|gb|CA754078.1|CA754078	none	chromosome_8	1	no_hit	0	no_hit	0
382549_PUR_f+r	other	none	none	none	none	chromosome_4	1	no_hit	0	no_hit	0
382562_PUR_f+r	none	none	none	none	none	no_hit	0	no_hit	0	no_hit	0
382566_PUR_f+r	gene	gi|34966541|gb|CA113234.1|CA113234	gi|14593311|gb|BI140868.1|BI140868	gi|29675226|gb|CB671501.1|CB671501	CA829055	chromosome_10	1	Chr6	1	9	1
382569_PUR_f+r	other	gi|34940038|gb|CA086731.1|CA086731	none	none	none	chromosome_5	1	no_hit	0	no_hit	0
382602_PUR_r	gene	none	none	none	none	chromosome_1	1	no_hit	0	no_hit	0
382605_PUR_f+r	gene	none	gi|30940301|gb|CD207843.1|CD207843	none	none	chromosome_3	1	no_hit	0	no_hit	0
382621_PUR_f+r	match	gi|36056857|gb|CA294419.1|CA294419	gi|8089175|gb|AW923350.1|AW923350	none	FL470621	chromosome_5	1	no_hit	0	no_hit	0
382628_PUR_f+r	none	gi|35205165|gb|CF573839.1|CF573839	none	none	none	no_hit	0	no_hit	0	no_hit	0
382632_PUR_f+r	match	gi|34940000|gb|CA086693.1|CA086693	gi|30942010|gb|CD208678.1|CD208678	gi|88719775|gb|CI743285.1|CI743285	DV551184	chromosome_4	1	Chr1	0	4	1
382633_PUR_f+r	none	none	none	none	none	no_hit	0	no_hit	0	no_hit	0
382641_PUR_f+r	gene	gi|268775971|gb|CN608002.1|CN608002	gi|45961230|gb|CN131707.1|CN131707	gi|58676801|gb|CK065488.1|CK065488	EC888591	chromosome_6	1	Chr10	0	2	1
382646_PUR_f+r	none	none	none	none	none	no_hit	0	no_hit	0	no_hit	0
382651_PUR_f+r	other	none	none	none	none	chromosome_3	1	no_hit	0	no_hit	0
382657_PUR_f+r	none	none	none	none	none	no_hit	0	no_hit	0	no_hit	0
382670_PUR_f+r	gene	gi|34928187|gb|CA075914.1|CA075914	gi|18062496|gb|BM324101.1|BM324101	none	DR966086	chromosome_3	1	Chr7	0	5	0
382675_PUR_f+r	none	none	none	none	none	no_hit	0	no_hit	0	no_hit	0
382686_PUR_f+r	none	none	none	none	none	no_hit	0	no_hit	0	no_hit	0
382693_PUR_f+r	other	none	none	none	none	chromosome_1	1	no_hit	0	9	1
382713_PUR_f+r	gene	gi|32814374|gb|BU103051.1|BU103051	gi|34446982|gb|CF434281.1|CF434281	none	CB380435	chromosome_2	1	no_hit	0	7	1
382714_PUR_f	other	none	none	none	none	chromosome_6	1	no_hit	0	2	1
382719_PUR_f+r	other	none	none	none	none	chromosome_1	1	no_hit	0	no_hit	0
382723_PUR_f+r	gene	gi|35038892|gb|CA143166.1|CA143166	none	none	none	chromosome_4	1	no_hit	0	no_hit	0
383111_PUR_f+r	other	gi|34923262|gb|CA071161.1|CA071161	gi|14823726|gb|BI245888.1|BI245888	gi|29630153|gb|CB635162.1|CB635162	DV520767	chromosome_5	1	Chr10	0	5	0
383131_PUR_f	none	none	none	none	none	no_hit	0	no_hit	0	no_hit	0
383138_PUR_f+r	none	none	none	none	none	no_hit	0	no_hit	0	no_hit	0
383140_PUR_f+r	gene	none	none	none	none	chromosome_4	1	no_hit	0	no_hit	0
383167_PUR_f	other	none	none	none	none	chromosome_9	1	no_hit	0	8	1
383173_PUR_f	other	none	none	none	none	chromosome_3	1	no_hit	0	3	1
383200_PUR_f	other	none	none	none	none	chromosome_1	1	no_hit	0	no_hit	0
383232_PUR_f	other	gi|35308255|gb|CA237571.1|CA237571	none	none	none	chromosome_10	1	no_hit	0	no_hit	0
383233_PUR_f	none	none	none	none	none	no_hit	0	no_hit	0	no_hit	0
383236_PUR_f	none	none	none	none	none	no_hit	0	no_hit	0	no_hit	0
383237_PUR_f	gene;match	gi|268794677|gb|DV640420.1|DV640420	gi|30966656|gb|CD223222.1|CD223222	gi|29615024|gb|CB620037.1|CB620037	DR820689	chromosome_8	1	Chr5	0	10	1
383249_PUR_f	none	none	none	none	none	no_hit	0	no_hit	0	no_hit	0
383261_PUR_f	none	none	none	none	none	no_hit	0	no_hit	0	no_hit	0
383264_PUR_f	none	none	none	none	none	no_hit	0	no_hit	0	no_hit	0
383265_PUR_f	other	none	none	none	none	chromosome_10	1	no_hit	0	no_hit	0
383275_PUR_f	gene	none	none	none	none	chromosome_3	1	no_hit	0	3	1
383284_PUR_f+r	other	none	none	none	none	chromosome_1	1	no_hit	0	1	1
383287_PUR_f	none	none	none	none	none	no_hit	0	no_hit	0	no_hit	0
383309_PUR_f	gene	none	gi|30969817|gb|CD226383.1|CD226383	gi|29619061|gb|CB624073.1|CB624073	EE034645	chromosome_3	1	no_hit	0	3	1
383318_PUR_f+r	match	gi|35966254|gb|CA266704.1|CA266704	gi|34516884|gb|CF488015.1|CF488015	gi|29680669|gb|CB676944.1|CB676944	DV032440	chromosome_8	1	no_hit	0	no_hit	0
383331_PUR_f+r	other	none	none	none	none	chromosome_1	1	no_hit	0	no_hit	0
383339_PUR_f+r	other	none	none	none	none	chromosome_10	1	no_hit	0	no_hit	0
383340_PUR_f+r	gene	gi|35095370|gb|CA171182.1|CA171182	gi|30161988|gb|CB925717.1|CB925717	gi|86256216|gb|CI012506.1|CI012506	CD219205	chromosome_4	1	Chr2	1	no_hit	0
383341_PUR_r	gene	none	none	none	none	chromosome_1	1	Chr3	1	no_hit	0
383343_PUR_f+r	gene	gi|34952117|gb|CA098810.1|CA098810	gi|45970266|gb|CN137016.1|CN137016	gi|58692280|gb|CK080967.1|CK080967	DT650884	chromosome_9	1	Chr1	0	8	1
383350_PUR_f+r	gene	gi|268805295|gb|CN607594.1|CN607594	none	none	none	chromosome_1	1	no_hit	0	5	1
383356_PUR_f+r	match	gi|34930930|gb|CA078658.1|CA078658	none	none	none	chromosome_10	1	no_hit	0	no_hit	0
383360_PUR_f+r	gene	gi|35954534|gb|CA262508.1|CA262508	gi|9850289|gb|BE595216.1|BE595216	none	CB330976	chromosome_4	1	Chr2	1	4	1
383373_PUR_r	other	none	none	none	none	chromosome_2	1	no_hit	0	2	1
383381_PUR_f+r	gene	gi|31072198|gb|BQ479006.1|BQ479006	gi|34439692|gb|CF426991.1|CF426991	gi|88226339|gb|CI226255.1|CI226255	BG837069	chromosome_1	1	no_hit	0	1	1
383394_PUR_f	other	gi|35301193|gb|CA234044.1|CA234044	gi|31331624|gb|CD425361.1|CD425361	none	CO460436	chromosome_5	1	no_hit	0	no_hit	0
383395_PUR_r	gene	gi|34962485|gb|CA109178.1|CA109178	none	none	EC888114	chromosome_7	1	Chr8	1	4	1
383400_PUR_r	none	none	none	none	none	no_hit	0	no_hit	0	no_hit	0
383415_PUR_f+r	none	gi|35336411|gb|CA251499.1|CA251499	gi|34515931|gb|CF487062.1|CF487062	none	DY623032	no_hit	0	no_hit	0	no_hit	0
383444_PUR_f+r	other	none	none	none	none	chromosome_9	1	no_hit	0	no_hit	0
383447_PUR_f	gene	gi|35062152|gb|CA154758.1|CA154758	gi|45993455|gb|CN150819.1|CN150819	none	EB162259	chromosome_3	1	Chr3	0	7	0
383457_PUR_f	none	gi|35976398|gb|CA270165.1|CA270165	none	none	none	no_hit	0	no_hit	0	no_hit	0
383503_PUR_f+r	other	none	none	none	none	chromosome_5	1	no_hit	0	no_hit	0
383517_PUR_f+r	gene	gi|35262189|gb|CA214670.1|CA214670	none	gi|33678067|gb|CF306306.1|CF306306	none	chromosome_6	1	Chr4	1	2	1
383525_PUR_f+r	none	none	none	none	none	no_hit	0	no_hit	0	no_hit	0
383531_PUR_f+r	gene	gi|166795021|gb|DV735280.1|DV735280	none	none	DN828424	chromosome_4	1	Chr2	1	5	1
383532_PUR_f+r	other	none	none	none	none	chromosome_8	1	no_hit	0	no_hit	0
383533_PUR_f+r	none	none	none	none	none	no_hit	0	no_hit	0	no_hit	0
383534_PUR_f+r	gene	gi|34944140|gb|CA090833.1|CA090833	none	none	CF243474	chromosome_1	1	Chr10	1	1	1
383543_PUR_f+r	gene	gi|34954192|gb|CA100897.1|CA100897	none	gi|117248221|gb|CT856626.1|CT856626	FL425313	chromosome_2	1	no_hit	0	7	1
383546_PUR_f+r	other	none	none	none	none	chromosome_4	1	no_hit	0	no_hit	0
383548_PUR_f+r	match	none	none	none	none	chromosome_3	1	no_hit	0	no_hit	0
383562_PUR_f+r	gene	gi|35012509|gb|CA130037.1|CA130037	gi|57810960|gb|CX612240.1|CX612240	gi|58691146|gb|CK079833.1|CK079833	EE184996	chromosome_5	1	Chr12	0	4	1
383564_PUR_f	other	none	none	none	none	chromosome_6	1	no_hit	0	no_hit	0
383570_PUR_f	none	none	none	none	none	no_hit	0	no_hit	0	no_hit	0
383573_PUR_f+r	other	none	none	none	none	chromosome_6	1	no_hit	0	2	1
383579_PUR_f+r	gene	none	none	none	none	chromosome_2	1	no_hit	0	7	1
383583_PUR_f+r	gene	gi|35234288|gb|CA200717.1|CA200717	gi|57821653|gb|CX622866.1|CX622866	none	DN231691	chromosome_2	1	Chr9	1	7	1
383624_PUR_f+r	none	none	none	none	none	no_hit	0	no_hit	0	no_hit	0
383633_PUR_f+r	none	none	none	none	none	no_hit	0	no_hit	0	no_hit	0
383638_PUR_f+r	gene	none	none	none	none	chromosome_6	1	no_hit	0	2	1
383643_PUR_f+r	match	none	none	none	none	chromosome_10	1	no_hit	0	no_hit	0
383677_PUR_f+r	match	gi|34975180|gb|CA121872.1|CA121872	none	none	none	chromosome_2	1	no_hit	0	no_hit	0
383711_PUR_f+r	gene	none	none	none	none	chromosome_6	1	no_hit	0	2	1
383712_PUR_f+r	none	none	none	none	none	no_hit	0	no_hit	0	no_hit	0
383717_PUR_f+r	none	none	none	none	none	no_hit	0	no_hit	0	no_hit	0
383719_PUR_f+r	match	none	none	none	none	chromosome_6	1	no_hit	0	no_hit	0
383725_PUR_f+r	gene;match	gi|35092225|gb|CA169621.1|CA169621	none	none	none	chromosome_7	1	no_hit	0	no_hit	0
383730_PUR_f+r	gene;match	none	none	none	none	chromosome_3	1	no_hit	0	3	1
383731_PUR_f+r	gene	none	none	none	none	chromosome_9	1	no_hit	0	6	1
383733_PUR_f+r	none	none	none	none	none	no_hit	0	no_hit	0	no_hit	0
383751_PUR_f+r	gene	gi|268801640|gb|DN236216.1|DN236216	none	none	DY401924	chromosome_3	1	no_hit	0	3	1
383758_PUR_f+r	other	none	none	none	none	chromosome_2	1	no_hit	0	no_hit	0
383760_PUR_f+r	other	none	none	none	none	chromosome_1	1	no_hit	0	no_hit	0
383761_PUR_f+r	none	none	none	none	none	no_hit	0	no_hit	0	no_hit	0
383784_PUR_f+r	none	gi|34939825|gb|CA086506.1|CA086506	gi|31330574|gb|CD424311.1|CD424311	gi|88976904|gb|CI257600.1|CI257600	none	no_hit	0	Chr6	0	no_hit	0
383803_PUR_f	other	none	none	none	none	chromosome_5	1	no_hit	0	2	1
383808_PUR_f+r	other	none	none	none	none	chromosome_2	1	no_hit	0	7	1
383812_PUR_f+r	gene	none	none	none	CD990180	chromosome_3	1	Chr1	1	3	1
383827_PUR_f+r	other	gi|35271670|gb|CA219403.1|CA219403	none	none	none	chromosome_10	1	no_hit	0	9	1
383836_PUR_r	none	none	none	none	none	no_hit	0	no_hit	0	no_hit	0
383883_PUR_f+r	gene	none	none	none	none	chromosome_4	1	no_hit	0	no_hit	0
383888_PUR_f+r	gene	gi|35053039|gb|CA150213.1|CA150213	gi|14592772|gb|BI140329.1|BI140329	gi|86420463|gb|CI056452.1|CI056452	DN209317	chromosome_10	1	Chr6	1	6	1
383892_PUR_f+r	gene	gi|35243128|gb|CA205129.1|CA205129	none	gi|88340940|gb|CI638496.1|CI638496	none	chromosome_3	1	Chr11	0	3	1
383910_PUR_f+r	other	none	none	none	none	chromosome_3	1	no_hit	0	2	0
383911_PUR_f+r	match	none	none	none	none	chromosome_1	1	no_hit	0	no_hit	0
383924_PUR_f+r	none	gi|30109755|gb|BQ804001.1|BQ804001	none	gi|88410655|gb|CI686992.1|CI686992	DR971024	no_hit	0	Chr4	0	no_hit	0
383933_PUR_f+r	gene;match	gi|35947636|gb|CA259074.1|CA259074	gi|13390372|gb|BG463189.1|BG463189	gi|89194811|gb|CI003275.1|CI003275	CF037766	chromosome_1	1	Chr3	1	5	1
383948_PUR_f+r	gene	gi|35318759|gb|CA242788.1|CA242788	gi|30944868|gb|CD210101.1|CD210101	gi|88413574|gb|CI526136.1|CI526136	DV523860	chromosome_1	1	no_hit	0	1	1
383957_PUR_f+r	gene	gi|35236881|gb|CA202026.1|CA202026	none	none	none	chromosome_7	1	no_hit	0	1	1
383984_PUR_f+r	gene	none	none	none	EE034596	chromosome_3	1	no_hit	0	8	1
383986_PUR_f+r	none	gi|34953106|gb|CA099799.1|CA099799	none	none	none	no_hit	0	no_hit	0	no_hit	0
383989_PUR_f+r	gene	none	none	none	none	chromosome_3	1	no_hit	0	8	1
383997_PUR_f+r	other	none	none	none	none	chromosome_3	1	no_hit	0	8	1
384025_PUR_f+r	none	none	none	none	none	no_hit	0	no_hit	0	no_hit	0
384053_PUR_f+r	gene	none	none	none	none	chromosome_7	1	Chr9	0	7	0
384073_PUR_f	gene	none	none	none	none	chromosome_8	1	no_hit	0	no_hit	0
384077_PUR_f+r	other	none	none	none	none	chromosome_10	1	no_hit	0	no_hit	0
384079_PUR_f+r	other	gi|35962781|gb|CA265531.1|CA265531	none	none	none	chromosome_7	1	no_hit	0	8	0
384080_PUR_f+r	gene	none	none	none	none	chromosome_3	1	Chr1	1	8	1
384089_PUR_f	gene	gi|36058274|gb|CA294900.1|CA294900	gi|18068591|gb|BM329454.1|BM329454	gi|29688359|gb|CB684634.1|CB684634	DN222361	chromosome_1	1	Chr3	1	1	1
384093_PUR_f+r	none	none	none	none	none	no_hit	0	no_hit	0	no_hit	0
384099_PUR_f+r	other	none	gi|13585056|gb|BG556058.1|BG556058	none	CD949247	chromosome_1	1	Chr10	1	1	1
384101_PUR_f+r	other	none	none	none	none	chromosome_4	1	no_hit	0	no_hit	0
384104_PUR_f+r	other	none	none	none	none	chromosome_9	1	no_hit	0	no_hit	0
384123_PUR_f+r	other	none	none	none	none	chromosome_5	1	no_hit	0	no_hit	0
384131_PUR_f+r	match	gi|35961938|gb|CA265253.1|CA265253	none	none	none	chromosome_6	1	no_hit	0	no_hit	0
384137_PUR_f+r	none	none	none	none	none	no_hit	0	no_hit	0	no_hit	0
384148_PUR_f+r	gene	none	none	none	none	chromosome_4	1	no_hit	0	5	1
384153_PUR_f+r	gene	gi|35948873|gb|CA259690.1|CA259690	gi|34443239|gb|CF430538.1|CF430538	gi|7378316|gb|AU088587.1|AU088587	DT944094	chromosome_6	1	Chr11	0	1	0
384162_PUR_f+r	gene	gi|34966537|gb|CA113230.1|CA113230	none	none	EB703745	chromosome_1	1	no_hit	0	1	1
384164_PUR_f+r	none	none	none	none	none	no_hit	0	no_hit	0	no_hit	0
384168_PUR_f+r	match	gi|35998554|gb|CA277195.1|CA277195	none	none	none	chromosome_10	1	no_hit	0	no_hit	0
384171_PUR_f+r	none	none	none	none	none	no_hit	0	no_hit	0	no_hit	0
384188_PUR_f+r	none	gi|34975180|gb|CA121872.1|CA121872	none	none	none	no_hit	0	no_hit	0	no_hit	0
384199_PUR_f+r	none	none	none	none	none	no_hit	0	no_hit	0	no_hit	0
384206_PUR_f+r	gene	gi|35138670|gb|CA192470.1|CA192470	none	none	none	chromosome_6	1	no_hit	0	no_hit	0
384241_PUR_f+r	other	gi|36072466|gb|CA299701.1|CA299701	none	none	none	chromosome_5	1	no_hit	0	no_hit	0
384266_PUR_f+r	gene	gi|35093072|gb|CA170043.1|CA170043	gi|45970266|gb|CN137016.1|CN137016	gi|58692280|gb|CK080967.1|CK080967	DV032562	chromosome_6	1	Chr4	1	2	1
384272_PUR_f+r	gene	gi|34924274|gb|CA072123.1|CA072123	gi|45957683|gb|CN129731.1|CN129731	gi|27548725|gb|CA767544.2|CA767544	AW216247	chromosome_5	1	Chr12	0	2	1
384273_PUR_f+r	other	none	none	none	none	chromosome_2	1	Chr9	1	2	1
384282_PUR_f	none	none	none	none	none	no_hit	0	no_hit	0	no_hit	0
384310_PUR_f+r	none	none	none	none	none	no_hit	0	no_hit	0	no_hit	0
384313_PUR_f+r	none	gi|268801478|gb|DN236054.1|DN236054	none	none	none	no_hit	0	no_hit	0	no_hit	0
384322_PUR_f	gene	none	none	none	none	chromosome_7	1	no_hit	0	4	1
384334_PUR_f+r	gene	gi|35126614|gb|CA186609.1|CA186609	gi|45997178|gb|CN152815.1|CN152815	gi|29628149|gb|CB633160.1|CB633160	EB400690	chromosome_6	1	Chr4	1	2	1
384342_PUR_f+r	none	gi|35997516|gb|CA276804.1|CA276804	none	none	none	no_hit	0	no_hit	0	no_hit	0
384343_PUR_f+r	gene	gi|34942870|gb|CA089563.1|CA089563	gi|14366297|gb|BG948108.1|BG948108	none	DR956360	chromosome_3	1	no_hit	0	8	1
384347_PUR_f+r	none	none	none	none	none	no_hit	0	no_hit	0	no_hit	0
384376_PUR_f+r	gene	none	none	none	none	chromosome_8	1	no_hit	0	10	1
384380_PUR_f+r	gene	none	none	none	none	chromosome_6	1	no_hit	0	no_hit	0
384388_PUR_f+r	none	none	none	none	none	no_hit	0	no_hit	0	no_hit	0
384396_PUR_f+r	gene	none	none	none	none	chromosome_5	1	no_hit	0	4	1
384407_PUR_f	none	none	none	none	none	no_hit	0	no_hit	0	no_hit	0
384408_PUR_f	other	none	none	none	none	chromosome_1	1	no_hit	0	no_hit	0
384415_PUR_f	none	none	none	none	none	no_hit	0	no_hit	0	no_hit	0
384418_PUR_f+r	gene;match	gi|35112267|gb|CA179463.1|CA179463	gi|160712982|gb|EH406842.1|EH406842	none	CF632972	chromosome_1	1	Chr3	1	5	1
384422_PUR_f+r	gene	none	none	none	none	chromosome_6	1	no_hit	0	2	1
384457_PUR_r	gene	gi|35033664|gb|CA140554.1|CA140554	none	gi|29616488|gb|CB621500.1|CB621500	DN218237	chromosome_3	1	Chr1	1	3	1
384459_PUR_f+r	other	none	none	none	none	chromosome_2	1	no_hit	0	no_hit	0
384461_PUR_f+r	gene	none	none	none	none	chromosome_3	1	no_hit	0	3	1
384464_PUR_f+r	none	none	none	none	none	no_hit	0	no_hit	0	no_hit	0
384474_PUR_f+r	none	none	none	none	none	no_hit	0	no_hit	0	no_hit	0
384493_PUR_f+r	none	gi|34947885|gb|CA094578.1|CA094578	none	gi|58691501|gb|CK080188.1|CK080188	FL453822	no_hit	0	no_hit	0	no_hit	0
384497_PUR_f+r	none	gi|35096706|gb|CA171820.1|CA171820	none	none	none	no_hit	0	no_hit	0	no_hit	0
384518_PUR_f+r	other	none	none	none	none	chromosome_8	1	no_hit	0	no_hit	0
384520_PUR_f+r	match	gi|36048798|gb|CA291698.1|CA291698	gi|18061166|gb|BM323408.1|BM323408	none	BG837380	chromosome_9	1	no_hit	0	4	0
384542_PUR_f+r	other	none	none	none	none	chromosome_6	1	no_hit	0	no_hit	0
384548_PUR_f+r	match	gi|35201300|gb|CF569974.1|CF569974	gi|31345071|gb|CD429428.1|CD429428	none	none	chromosome_8	1	no_hit	0	7	0
384550_PUR_r	gene	gi|35222278|gb|CA194736.1|CA194736	none	gi|88339463|gb|CI635441.1|CI635441	FL105783	chromosome_1	1	Chr3	1	5	1
384557_PUR_f+r	gene	gi|35017683|gb|CA132563.1|CA132563	gi|18063156|gb|BM324469.1|BM324469	gi|58664287|gb|CK052973.1|CK052973	CD440175	chromosome_7	1	Chr8	1	4	1
384563_PUR_f+r	other	none	none	none	DY240197	chromosome_6	1	no_hit	0	2	1
384564_PUR_f+r	other	gi|35342413|gb|CA254467.1|CA254467	none	none	none	chromosome_9	1	no_hit	0	no_hit	0
384568_PUR_f+r	gene	gi|35963481|gb|CA265759.1|CA265759	gi|30162353|gb|CB926082.1|CB926082	gi|29663293|gb|CB659568.1|CB659568	EB159831	chromosome_2	1	Chr4	0	2	1
384569_PUR_f+r	other	none	none	none	none	chromosome_2	1	no_hit	0	7	1
384576_PUR_f+r	other	none	none	none	none	chromosome_10	1	no_hit	0	no_hit	0
384581_PUR_f+r	other	none	none	none	none	chromosome_1	1	no_hit	0	1	1
384584_PUR_f+r	none	none	none	none	none	no_hit	0	no_hit	0	no_hit	0
384589_PUR_f	gene	gi|35014960|gb|CA131206.1|CA131206	none	none	BQ547658	chromosome_3	1	no_hit	0	6	0
384590_PUR_f+r	none	none	none	none	none	no_hit	0	no_hit	0	no_hit	0
384592_PUR_f+r	none	none	none	none	none	no_hit	0	no_hit	0	no_hit	0
384605_PUR_f+r	other	none	none	none	none	chromosome_2	1	no_hit	0	2	1
384610_PUR_f+r	none	gi|35065425|gb|CA156330.1|CA156330	none	none	none	no_hit	0	no_hit	0	no_hit	0
384625_PUR_f+r	none	none	none	none	none	no_hit	0	no_hit	0	no_hit	0
384626_PUR_f+r	other	none	none	none	none	chromosome_8	1	no_hit	0	no_hit	0
384628_PUR_f+r	gene	none	none	none	none	chromosome_2	1	no_hit	0	no_hit	0
384637_PUR_f+r	gene	none	none	none	none	chromosome_9	1	no_hit	0	9	0
384643_PUR_f+r	gene	gi|35107482|gb|CA177076.1|CA177076	none	gi|58654649|gb|CK043329.1|CK043329	EB640748	chromosome_2	1	Chr9	1	2	1
384647_PUR_f+r	match	none	gi|33107546|gb|CF070887.1|CF070887	none	DV506680	chromosome_6	1	no_hit	0	no_hit	0
384650_PUR_r	none	none	none	none	none	no_hit	0	no_hit	0	no_hit	0
384667_PUR_f+r	other	none	none	none	none	chromosome_10	1	no_hit	0	9	1
384668_PUR_f+r	other	none	none	none	none	chromosome_10	1	no_hit	0	no_hit	0
384673_PUR_f+r	gene	none	none	none	none	chromosome_4	1	no_hit	0	no_hit	0
384676_PUR_f+r	gene;match	gi|35957661|gb|CA263803.1|CA263803	none	none	none	chromosome_7	1	no_hit	0	no_hit	0
384677_PUR_f+r	none	gi|34924035|gb|CA071884.1|CA071884	gi|57810908|gb|CX612188.1|CX612188	gi|86905412|gb|CI285375.1|CI285375	EE037982	no_hit	0	no_hit	0	no_hit	0
384682_PUR_f+r	other	none	none	none	none	chromosome_2	1	no_hit	0	no_hit	0
384683_PUR_f+r	none	none	none	none	none	no_hit	0	no_hit	0	no_hit	0
384687_PUR_f+r	other	none	none	none	none	chromosome_4	1	no_hit	0	no_hit	0
384694_PUR_f+r	gene	gi|35281252|gb|CA224171.1|CA224171	gi|30974600|gb|CD231135.1|CD231135	none	EB708326	chromosome_8	1	no_hit	0	10	1
384699_PUR_f+r	gene	none	none	none	none	chromosome_9	1	no_hit	0	6	1
384709_PUR_r	none	none	none	none	none	no_hit	0	no_hit	0	no_hit	0
384719_PUR_f+r	gene	gi|36050030|gb|CA292113.1|CA292113	none	none	DR820814	chromosome_6	1	no_hit	0	2	1
384722_PUR_f+r	gene	gi|35127288|gb|CA186940.1|CA186940	none	gi|58671842|gb|CK060528.1|CK060528	CK787236	chromosome_2	1	Chr3	0	7	1
384723_PUR_f+r	none	none	none	none	CK347198	no_hit	0	no_hit	0	no_hit	0
384724_PUR_f+r	other	none	none	none	none	chromosome_5	1	no_hit	0	no_hit	0
384727_PUR_f+r	none	gi|268800646|gb|DN235238.1|DN235238	none	none	none	no_hit	0	no_hit	0	no_hit	0
384743_PUR_r	none	none	none	none	none	no_hit	0	no_hit	0	no_hit	0
384745_PUR_f+r	other	none	none	none	none	chromosome_4	1	no_hit	0	5	1
384759_PUR_f+r	none	none	none	none	none	no_hit	0	no_hit	0	no_hit	0
384775_PUR_f+r	gene	gi|34962010|gb|CA108703.1|CA108703	none	none	DN560781	chromosome_4	1	no_hit	0	5	1
384779_PUR_f+r	other	gi|34949589|gb|CA096282.1|CA096282	none	gi|112786515|gb|EE590909.1|EE590909	none	chromosome_6	1	Chr4	1	2	1
384781_PUR_f+r	other	none	none	none	none	chromosome_4	1	no_hit	0	no_hit	0
384786_PUR_f+r	none	none	none	none	none	no_hit	0	no_hit	0	no_hit	0
384794_PUR_f+r	gene	gi|34969582|gb|CA116275.1|CA116275	none	none	none	chromosome_7	1	Chr11	0	no_hit	0
384796_PUR_f+r	none	gi|30109837|gb|BQ804045.1|BQ804045	none	none	none	no_hit	0	no_hit	0	no_hit	0
384811_PUR_f+r	gene	gi|35127674|gb|CA187132.1|CA187132	none	gi|89162212|gb|CI104540.1|CI104540	CF025009	chromosome_6	1	Chr1	0	2	1
384856_PUR_f+r	gene	none	none	none	none	chromosome_1	1	no_hit	0	1	1
384861_PUR_f+r	gene	none	gi|14328772|gb|BG933640.1|BG933640	gi|86501216|gb|CI143849.1|CI143849	DR826245	chromosome_3	1	Chr1	1	3	1
384865_PUR_f+r	other	gi|34943908|gb|CA090601.1|CA090601	none	none	none	chromosome_10	1	no_hit	0	no_hit	0
384869_PUR_f+r	gene	none	none	none	BG840406	chromosome_3	1	no_hit	0	3	1
384881_PUR_f+r	other	none	none	none	none	chromosome_9	1	no_hit	0	no_hit	0
384882_PUR_f+r	none	none	none	none	none	no_hit	0	no_hit	0	no_hit	0
384903_PUR_f+r	gene	gi|268792221|gb|DV639353.1|DV639353	gi|18060286|gb|BM322934.1|BM322934	gi|4715442|gb|AU056559.1|AU056559	AW231323	chromosome_9	1	Chr5	1	8	1
384910_PUR_f+r	gene	gi|35104948|gb|CA175832.1|CA175832	gi|31347191|gb|CD431548.1|CD431548	gi|112786937|gb|EE591733.1|EE591733	DR818954	chromosome_9	1	no_hit	0	6	1
384915_PUR_f+r	other	none	none	none	none	chromosome_1	1	no_hit	0	1	1
384921_PUR_f+r	other	none	none	none	none	chromosome_10	1	no_hit	0	no_hit	0
384926_PUR_f+r	gene	none	none	none	none	chromosome_4	1	Chr2	1	4	1
384941_PUR_f+r	gene	none	none	none	none	chromosome_5	1	Chr12	0	2	1
384951_PUR_f+r	gene	none	gi|45997077|gb|CN152766.1|CN152766	none	none	chromosome_2	1	no_hit	0	7	1
384957_PUR_f+r	other	none	none	none	none	chromosome_8	1	no_hit	0	3	1
384959_PUR_f+r	none	none	none	none	none	no_hit	0	no_hit	0	no_hit	0
384960_PUR_f+r	gene	none	none	none	none	chromosome_8	1	no_hit	0	no_hit	0
384961_PUR_f+r	none	none	none	none	none	no_hit	0	no_hit	0	no_hit	0
384964_PUR_f+r	match	gi|34918466|gb|CA066942.1|CA066942	none	none	none	chromosome_10	1	no_hit	0	no_hit	0
384966_PUR_f+r	gene	none	gi|6672676|gb|AW282832.1|AW282832	none	none	chromosome_7	1	no_hit	0	10	1
384967_PUR_f+r	other	gi|34921182|gb|CA069658.1|CA069658	none	none	CD946167	chromosome_3	1	no_hit	0	3	1
384971_PUR_f+r	gene	gi|33465070|gb|BQ537307.1|BQ537307	gi|45971916|gb|CN137903.1|CN137903	none	CD980167	chromosome_3	1	no_hit	0	8	1
384981_PUR_f+r	other	none	none	none	none	chromosome_6	1	no_hit	0	2	1
384989_PUR_f+r	none	none	none	none	none	no_hit	0	no_hit	0	8	0
384998_PUR_f	gene	gi|35296593|gb|CA231747.1|CA231747	none	none	EE020446	chromosome_5	1	no_hit	0	4	1
385000_PUR_f+r	none	none	none	none	none	no_hit	0	no_hit	0	no_hit	0
385003_PUR_f+r	gene	gi|35310938|gb|CA238900.1|CA238900	none	none	none	chromosome_1	1	no_hit	0	5	1
385007_PUR_f+r	other	none	none	none	none	super_11	0	no_hit	0	3	0
385011_PUR_f+r	none	none	none	none	none	no_hit	0	no_hit	0	no_hit	0
385012_PUR_f+r	gene	gi|35281411|gb|CA224250.1|CA224250	gi|45979981|gb|CN142580.1|CN142580	gi|86877190|gb|CI311468.1|CI311468	DV025449	chromosome_5	1	no_hit	0	no_hit	0
385025_PUR_f+r	other	none	none	none	none	chromosome_6	1	no_hit	0	no_hit	0
385028_PUR_f+r	gene	gi|35035962|gb|CA141705.1|CA141705	gi|37708521|gb|CF759296.1|CF759296	none	DN233865	chromosome_9	1	no_hit	0	8	1
385040_PUR_f+r	gene	none	none	none	none	chromosome_2	1	no_hit	0	no_hit	0
385062_PUR_f+r	match	gi|34928218|gb|CA075945.1|CA075945	none	none	BQ048262	chromosome_6	1	no_hit	0	no_hit	0
385064_PUR_f+r	none	none	none	none	none	no_hit	0	no_hit	0	no_hit	0
385070_PUR_f+r	none	none	none	none	none	no_hit	0	no_hit	0	no_hit	0
385073_PUR_f+r	match	none	none	none	none	chromosome_2	1	no_hit	0	no_hit	0
385075_PUR_f+r	none	none	none	none	none	no_hit	0	no_hit	0	no_hit	0
385082_PUR_f+r	gene;match	gi|35966254|gb|CA266704.1|CA266704	gi|18061166|gb|BM323408.1|BM323408	none	BG837380	chromosome_9	1	no_hit	0	6	1
385086_PUR_f+r	other	none	none	none	none	chromosome_4	1	no_hit	0	5	1
385087_PUR_f+r	gene	gi|34947578|gb|CA094271.1|CA094271	gi|34510805|gb|CF481936.1|CF481936	none	none	chromosome_9	1	no_hit	0	8	1
385098_PUR_f+r	match	gi|35113305|gb|CA179981.1|CA179981	gi|57819421|gb|CX620634.1|CX620634	none	FM189561	chromosome_3	1	no_hit	0	no_hit	0
385124_PUR_f+r	other	none	none	none	EC896191	chromosome_5	1	no_hit	0	no_hit	0
385129_PUR_f+r	match	none	none	none	none	chromosome_3	1	no_hit	0	no_hit	0
385130_PUR_f+r	match	none	none	none	none	chromosome_7	1	no_hit	0	no_hit	0
385131_PUR_f+r	gene;match	none	none	none	none	chromosome_6	1	no_hit	0	no_hit	0
385132_PUR_f+r	other	gi|35020775|gb|CA134110.1|CA134110	none	none	none	chromosome_1	1	no_hit	0	no_hit	0
[truncated: 3,279 more rows]
